# Supplementary material for: Characterizing the expression of the human olfactory receptor gene family using a novel DNA microarray
Source: Genome Biol. 2007 May 17;8(5):R86. doi: 10.1186/gb-2007-8-5-r86 (PMC1929152; doi:10.1186/gb-2007-8-5-r86)
Supplement: Additional data file 1 — P values for all OR genes in all tissues. [file gb-2007-8-5-r86-S1.xls]

## Sheet: small_table_nbg_1ofs_comb
Gene	Expressed in OE? (one tailed p value)	Expressed in heart? (one tailed p value)	Expressed in liver? (one tailed p value)	Expressed in testis? (one tailed p value)	Expressed in kidney? (one tailed p value)	Expressed in lung? (one tailed p value)
OR5AC4P	0.00554745	0.585691	0.449678	0.000115519	0.452314	0.0532307
OR5AH1P	0.0246658	0.343409	0.298434	0.000601289	0.324279	0.47964
OR10J2P	0.0296331	0.665954	0.393832	0.0018108	0.160222	0.0657911
OR4A13P	0.00539102	0.48991	0.456216	0.00242035	0.125781	0.204983
OR8G5	0.00290636	0.141615	0.192596	0.00244082	0.509655	0.16496
OR4C15	0.00540486	0.403005	0.407984	0.00293316	0.582244	0.0757407
OR10H5	0.00055288	0.0263655	0.367372	0.00324444	0.40562	0.631325
OR7E140P	NA	0.129347	0.239844	0.00476159	0.463284	0.302958
OR1L6	0.0295998	0.183377	0.0652444	0.0048099	0.631407	0.55635
OR7E87P	0.000432197	0.233236	0.321896	0.00504817	0.227616	0.244593
OR10G6	0.00181483	0.0541712	0.478163	0.00506955	0.322627	0.412029
OR51F1	0.224284	0.149247	0.182877	0.00528399	0.310239	0.594252
OR7E155P	NA	0.418937	0.294129	0.0054393	0.398133	0.102471
OR10D5P	0.000388725	0.259914	0.690031	0.00568905	0.446347	0.111093
OR4E2	0.0895946	0.745305	0.123433	0.00597908	0.345156	0.257571
OR6K4P	0.0472686	0.473959	0.333971	0.0067539	0.383231	0.188348
OR3A4	0.000843905	0.487682	0.198289	0.00726231	0.370734	0.0276214
OR2AI1P	0.0127333	0.339416	0.440203	0.00761795	0.515381	0.0237607
OR10J1	0.0118273	0.349796	0.33735	0.00804057	0.459638	0.160593
OR2A13P	0.000352673	0.190926	0.226294	0.00917486	0.461623	0.560207
OR56B3P	0.00785822	0.395801	0.415385	0.0104423	0.25537	0.0836925
OR51C4P	0.0047376	0.347941	0.632388	0.0110861	0.357594	0.0692217
OR6E1P	0.000167336	0.0841984	0.240302	0.0111335	0.401757	0.174683
OR2T4	0.00426509	0.907949	0.228682	0.012894	0.340255	0.0948427
OR4C6	0.0873811	0.299269	0.050517	0.0133446	0.21615	0.439352
OR8J3	5.71875e-07	0.279496	0.0279399	0.015843	0.242059	0.331037
OR6X1	0.00267566	0.160555	0.394024	0.0170033	0.349531	0.0152514
OR8I2	0.00497691	0.60303	0.220318	0.0171655	0.0376034	0.288762
OR51A7	0.10174	0.395431	0.23029	0.0179374	0.563193	0.0660254
OR51F2	0.0264582	0.29706	0.504402	0.017998	0.1589	0.476751
OR12D1P	0.588731	0.413826	0.373314	0.0190233	0.426866	0.215422
OR7D2	NA	0.410872	0.275112	0.0196212	0.427406	0.0378771
OR10J4P	0.117401	0.230284	0.0570336	0.0200178	0.427652	0.196905
OR6J1	0.0167474	0.108281	0.247123	0.0208604	0.335436	0.0284979
OR5P3	2.28557e-07	0.793728	0.147017	0.0209661	0.145025	0.253865
OR2L3	4.30373e-05	0.620271	0.0898541	0.0217153	0.41085	0.293327
OR2J2	0.000490323	0.665438	0.0997406	0.0239576	0.189187	0.252046
OR10P1	0.214127	0.57688	0.620089	0.0241519	0.0425953	0.0433276
OR2I1P	0.0191136	0.842103	0.0915545	0.0241571	0.25727	0.0637408
OR4D10	1.8304e-05	0.172268	0.0811694	0.0268313	0.622896	0.125806
OR7A10	0.00870432	0.0340358	0.0855664	0.0294931	0.518391	0.284623
OR51N1P	0.0100892	0.402208	0.0797556	0.0307898	0.428294	0.247532
OR52I2	0.00369597	0.332961	0.0572708	0.0309824	0.616045	0.144388
OR4F14P	0.00155405	0.869134	0.254479	0.0319383	0.334445	0.00580524
OR52K2	0.00799538	0.375454	0.0745168	0.0320763	0.364003	0.0307137
OR1G1	0.0117627	0.161007	0.184922	0.0334349	0.528245	0.00522234
OR52B2	3.31336e-05	0.384521	0.0676558	0.0336098	0.616957	0.102894
OR2R1P	0.00142313	0.692722	0.627518	0.0338034	0.440869	0.00183751
OR13J1	0.0294316	0.193835	0.430546	0.0340565	0.532278	0.0465576
OR8J1	1.13585e-06	0.233531	0.22852	0.034517	0.159251	0.187652
OR2S2	2.30392e-05	0.396127	0.375774	0.034787	0.325166	0.0385731
OR2T2	NA	0.744719	0.221939	0.0351789	0.131204	0.238847
OR2W6P	0.00012675	0.752209	0.100009	0.0359049	0.123721	0.0418388
OR5G1P	0.0571807	0.408861	0.193459	0.0363603	0.0644124	0.443141
OR1B1	0.000298459	0.428875	0.727465	0.0364213	0.00687456	0.23541
OR51I2	0.0366758	0.0376344	0.226265	0.036437	0.546863	0.0777843
OR2U2P	0.000160718	0.13058	0.125466	0.0396203	0.473235	0.0717894
OR1A1	0.00510463	0.0811841	0.171446	0.0403373	0.217641	0.326838
OR52I1	0.000168683	0.36329	0.28719	0.0408856	0.18037	0.0430811
OR5P2	0.000623618	0.373278	0.394341	0.04096	0.177917	0.074167
OR4F29	NA	0.516201	0.0584908	0.0413586	0.509135	0.32241
OR6B1	0.00146963	0.0779476	0.238176	0.0415715	0.143759	0.302187
OR8S1	0.00454048	0.82719	0.0874211	0.0426881	0.0972076	0.339245
OR2B6	7.09106e-06	0.501953	0.0956657	0.0427454	0.131807	0.121572
OR3A2	0.0382031	0.272327	0.0926137	0.0431134	0.510962	0.115735
OR4C12	0.0186995	0.750096	0.200114	0.0435835	0.590761	0.00109713
OR5K4	0.000193434	0.108771	0.507441	0.0442691	0.0824028	0.426078
OR8D2	0.0106227	0.556329	0.0334624	0.0443432	0.282281	0.182024
OR13D1	0.00218328	0.471934	0.23355	0.0446959	0.0356866	0.213488
OR5AL1P	7.15966e-06	0.0871228	0.235557	0.0449333	0.176805	0.677721
OR4K2	1.13664e-05	0.314988	0.23599	0.0475195	0.128972	0.0506093
OR5D16	3.50617e-05	0.498023	0.0187608	0.0477492	0.376246	0.573213
OR6C5P	0.000623927	0.418767	0.551866	0.0479652	0.415915	0.0372511
OR6K5P	0.0255823	0.354023	0.0457293	0.0480516	0.144001	0.549257
OR10T2	4.06877e-05	0.0557211	0.309999	0.0485915	0.323894	0.0632748
OR7E145P	NA	0.588891	0.515258	0.0491498	0.0427505	0.154045
OR10AD1	0.0737645	0.00831976	0.208913	0.0494221	0.579326	0.308127
OR8V1P	0.0130785	0.190507	0.50819	0.0495995	0.284021	0.0262157
OR2T32P	0.00828842	0.51643	0.25675	0.0512499	0.113731	0.444321
OR10A4	7.69135e-06	0.543529	0.538949	0.0515733	0.532748	0.00619635
OR9H1P	0.00149026	0.281146	0.108961	0.0521835	0.111861	0.145708
OR13C3	0.00435956	0.362093	0.766772	0.0527821	0.19856	0.0965515
OR4N3P	0.00047727	0.692367	0.249915	0.0533334	0.379792	0.00559477
OR2T6	3.5364e-06	0.467785	0.407697	0.0533386	0.133947	0.0368516
OR4A2P	0.000135547	0.144243	0.306221	0.0549367	0.285026	0.0780439
OR6C4	0.00109049	0.127782	0.222121	0.0554214	0.128242	0.194921
OR5D14	2.79808e-05	0.664151	0.720467	0.0559708	0.11187	0.0304543
OR4E1P	0.00854077	0.861241	0.0857947	0.0560404	0.356183	0.00727886
OR10A5	0.0118679	0.82174	0.237359	0.0560478	0.275894	0.0990204
OR2M5	0.0138628	0.126631	0.205256	0.0566621	0.0485442	0.0415988
OR4D5	0.037534	0.00305968	0.26441	0.0567581	0.612409	0.514147
OR5AK2	1.77323e-05	0.506203	0.565673	0.0569946	0.19509	0.00218106
OR5M12P	5.39782e-05	0.228236	0.00571994	0.0588437	0.515546	0.459555
OR4S1	0.013241	0.176903	0.272505	0.0597868	0.131499	0.0595248
OR7E122P	NA	0.781763	0.556268	0.0604167	0.0701594	0.00769209
OR4K1	5.10738e-05	0.0617252	0.144506	0.0607655	0.405203	0.369897
OR5AU1	0.00998266	0.0403113	0.0653437	0.0614037	0.690642	0.134546
OR6Q1	0.000206621	0.658251	0.116069	0.0622813	0.567952	0.0271306
OR2AP1	0.00761543	0.152459	0.158981	0.0640525	0.0299323	0.251547
OR4K3P	0.00526915	0.548804	0.3688	0.0642957	0.430115	0.0346955
OR2L6P	0.00621399	0.14419	0.28695	0.0645615	0.477147	0.0924589
OR4X2	0.000244974	0.887876	0.285726	0.0646021	0.139158	0.0440707
OR5H8P	0.00121958	0.0429089	0.411661	0.0649253	0.175257	0.190853
OR8H2	0.000742461	0.825657	0.143179	0.0653852	0.324495	0.0608606
OR1L1	0.449843	0.00819192	0.145933	0.0659384	0.552499	0.479486
OR10D4P	0.00561821	0.0549848	0.267577	0.0664114	0.379414	0.137745
OR4F17	NA	0.0480227	0.158677	0.0667829	0.559031	0.622187
OR2AD1P	0.000667299	0.379478	0.276363	0.0673253	0.355842	0.019916
OR9G1	0.174091	0.541417	0.512302	0.068605	0.243285	0.0100882
OR5H1	3.74947e-07	0.139301	0.0857896	0.069115	0.163488	0.915747
OR13C5	0.000150377	0.158664	0.134401	0.0691499	0.146059	0.676937
OR1J2	0.00534805	0.414215	0.0606339	0.0691561	0.336001	0.0913883
OR10J5	0.00450598	0.359845	0.0572877	0.0701774	0.350968	0.0219838
OR4N5	0.0153424	0.554156	0.606536	0.0713924	0.150765	0.0767899
OR5D15P	0.00594613	0.385841	0.814593	0.0716467	0.161744	0.0471816
OR10D3P	0.0258746	0.595835	0.14912	0.0719942	0.450475	0.01734
OR7E22P	0.000177272	0.293531	0.489431	0.0727025	0.122569	0.124596
OR4F8P	NA	0.180031	0.253166	0.0739596	0.362113	0.12047
OR5P1P	0.132724	0.168758	0.0942587	0.0740909	0.406237	0.510229
OR2T10	0.223444	0.780588	0.465422	0.0741387	0.360238	0.00496613
OR9I3P	0.00324142	0.278733	0.198503	0.0742542	0.33717	0.0432374
OR52J2P	0.00558176	0.281348	0.369474	0.0749002	0.3187	0.00549255
OR4F2P	NA	0.350201	0.0844357	0.0749501	0.230682	0.260569
OR5AC1P	0.000104881	0.36407	0.603294	0.0751012	0.0263093	0.24532
OR6P1	0.0640275	0.360467	0.200948	0.0753104	0.0746436	0.161524
OR5D18	0.00432137	0.442941	0.486384	0.0757612	0.307931	0.0701778
OR10G1P	0.0379184	0.698715	0.0784745	0.0758837	0.355055	0.18169
OR10AB1P	4.99108e-06	0.780079	0.407906	0.0762452	0.235457	0.0175405
OR2C1	0.0200886	0.0853849	0.265998	0.0764828	0.177342	0.199329
OR51A2	0.00635787	0.981896	0.130826	0.07684	0.0242316	0.0106108
OR10J6P	0.369054	0.430714	0.170571	0.0773522	0.095531	0.066836
OR56B2P	0.000178479	0.686538	0.654444	0.0777987	0.046937	0.0622109
OR7G3	0.00030923	0.323118	0.300917	0.0783295	0.385603	0.0504385
OR8I4P	0.00168341	0.407326	0.142816	0.0784011	0.400028	0.0685917
OR13C2	0.00646138	0.108084	0.0192031	0.0784557	0.497608	0.6878
OR4D1	0.149095	0.569026	0.494256	0.0786424	0.139744	0.025971
OR5J1P	0.199189	0.0468964	0.389401	0.0791179	0.532509	0.199932
OR4A45P	0.000616974	0.0277856	0.646023	0.0793797	0.15324	0.172243
OR10A6	0.00336073	0.143632	0.196905	0.0794379	0.340089	0.0368444
OR6A2	0.0624252	0.731083	0.413821	0.0799922	0.278785	0.00240925
OR5AR1	1.68222e-05	0.125074	0.593843	0.0819528	0.408097	0.00370051
OR6C65	0.0991619	0.405472	0.267794	0.0829839	0.2452	0.0125661
OR4F13P	0.00410569	0.69522	0.379633	0.0829919	0.263535	0.0411694
OR51V1	8.7149e-05	0.0369085	0.182958	0.0851217	0.150351	0.261392
OR13D3P	0.000613054	0.0499267	0.11481	0.085521	0.380039	0.755389
OR2A9P	NA	0.575058	0.0741911	0.0866943	0.238539	0.0511356
OR4S2	0.0868566	0.0065331	0.135374	0.0869391	0.826917	0.407494
OR6C76	0.183319	0.39344	0.377947	0.0869735	0.143426	0.0730645
OR51J1	0.000229839	0.118092	0.100341	0.0870595	0.737341	0.0721519
OR7E130P	0.0870824	0.012055	0.498111	0.0871936	0.284636	0.130832
OR2T29	NA	0.296469	0.0935303	0.0881495	0.0140018	0.676968
OR51T1	0.00334083	0.0932562	0.109524	0.0886022	0.579147	0.162201
OR5I1	0.00119988	0.0588825	0.310913	0.0890508	0.0980524	0.0718532
OR11A1	0.000764778	0.347802	0.0692324	0.0898257	0.243381	0.152503
OR5AY1	0.00408694	0.193701	0.157145	0.0899065	0.471921	0.0228597
OR5AP2	4.23253e-05	0.178989	0.224503	0.0910796	0.464378	0.0273421
OR5H15	8.17397e-08	0.0668641	0.240271	0.0930795	0.0315795	0.835427
OR5AS1	0.000526978	0.713498	0.657953	0.0932123	0.0887669	0.0291385
OR13E1P	0.00794799	0.310697	0.652293	0.0934325	0.148039	0.0278247
OR10H3	0.00107458	0.49614	0.0579224	0.0934904	0.123117	0.0660433
OR2H4P	0.000439907	0.137728	0.278135	0.0941816	0.113196	0.0394677
OR51L1	3.51469e-05	0.24275	0.305937	0.09453	0.187293	0.127044
OR10J3	0.0083909	0.25435	0.104386	0.0955338	0.230113	0.273697
OR8H1	8.92308e-07	0.256221	0.0975687	0.0961535	0.312152	0.131618
OR2W1	0.0370248	0.506321	0.401497	0.0965615	0.419655	0.0296845
OR52N5	0.0160052	0.0490066	0.271481	0.0982484	0.245376	0.196485
OR10T1P	0.0781681	0.711607	0.397026	0.0990631	0.217634	0.0406736
OR2H1	0.068588	0.0510611	0.474164	0.0993505	0.23874	0.0340404
OR2T11	0.439276	0.688657	0.513579	0.10033	0.193305	0.00971875
OR6C75	0.00271275	0.546488	0.122282	0.101349	0.442878	0.128336
OR13C8	0.00239646	0.278098	0.541338	0.103134	0.225194	0.00840552
OR10H4	0.00212719	0.0893842	0.0705582	0.103562	0.71124	0.0567881
OR7C1	0.15934	0.0684051	0.408021	0.104076	0.335229	0.0480683
OR2W4P	0.0113731	0.179253	0.385318	0.104131	0.497011	0.012322
OR4Q3	0.000760386	0.850738	0.351666	0.104571	0.311635	0.00487641
OR52P1P	0.0903511	0.650427	0.384145	0.104775	0.40339	0.0080841
OR52E8	1.55596e-05	0.225975	0.249788	0.105552	0.0901345	0.169459
OR4C5	0.0457988	0.664405	0.384081	0.106178	0.0431328	0.0825945
OR7E161P	0.511635	0.521396	0.204192	0.106461	0.109676	0.0882829
OR5AV1P	0.000850158	0.273492	0.116587	0.106772	0.217258	0.208524
OR7E8P	NA	0.358087	0.47595	0.106795	0.0397562	0.148951
OR2Q1P	0.0375529	0.655903	0.482308	0.106848	0.0909331	0.026195
OR10R2	0.0506394	0.127004	0.270191	0.107506	0.0760169	0.0893479
OR2A2	0.000715218	0.618133	0.55904	0.107999	0.213682	0.0109482
OR52Z1P	5.6036e-05	0.760262	0.285039	0.108129	0.243535	0.0106085
OR6C74	2.45329e-06	0.121275	0.0829983	0.108247	0.690446	0.08471
OR11G2	0.182946	0.80011	0.51314	0.108584	0.107637	0.0189237
OR2A42	NA	0.190844	0.0740711	0.109159	0.160525	0.259506
OR5M2P	6.09231e-06	0.0715086	0.0966784	0.110622	0.689163	0.391806
OR4C11	0.366026	0.77611	0.0306708	0.110978	0.480189	0.0153946
OR6N2	0.00871941	0.183907	0.467754	0.111006	0.0094964	0.414359
OR51A9P	0.0335213	0.208766	0.156836	0.11175	0.193613	0.312981
OR6K6	0.000105241	0.267738	0.114603	0.111912	0.0527963	0.217386
OR8A1	0.000973925	0.0473962	0.119169	0.111954	0.238999	0.550229
OR52N4	0.0012531	0.147952	0.105866	0.112458	0.309263	0.199289
OR5G3P	0.000191889	0.163985	0.539275	0.112519	0.0245827	0.5436
OR1S2	0.049571	0.13334	0.595958	0.114264	0.0997626	0.401396
OR5L2	0.000278776	0.193156	0.0463163	0.114827	0.29769	0.176725
OR51F4P	0.039889	0.188842	0.0421188	0.117045	0.208948	0.658587
OR4M1	0.101501	0.130345	0.243663	0.117618	0.242101	0.0459476
OR8K1	1.43451e-05	0.0413628	0.0451206	0.118468	0.520039	0.100202
OR52N1	0.048646	0.790635	0.556312	0.119307	0.157894	0.000982728
OR10S1	0.000187084	0.721309	0.230791	0.120316	0.180319	0.0288699
OR13C4	0.0210268	0.648234	0.154375	0.122052	0.0745353	0.0286475
OR9Q2	0.399267	0.00871032	0.281983	0.122545	0.264546	0.208395
OR12D3	NA	0.184235	0.169452	0.123239	0.115396	0.341828
OR6F1	0.0154705	0.36389	0.255058	0.125077	0.226516	0.0534932
OR5AX1	0.00557592	0.533799	0.0515451	0.125099	0.315039	0.00227812
OR9M1P	0.10361	0.0296401	0.0952959	0.126463	0.234254	0.128228
OR1D2	0.000533156	0.252875	0.614901	0.126775	0.123163	0.029652
OR4D9	0.0102247	0.0536843	0.158045	0.127206	0.179267	0.124703
OR2T8	8.84423e-05	0.338589	0.389053	0.12739	0.105626	0.0160324
OR2AG2	3.92041e-05	0.536893	0.263592	0.12771	0.29126	0.00325445
OR7E24	0.000334574	0.248466	0.00156439	0.129856	0.601447	0.647842
OR10A2	0.000267854	0.226594	0.168805	0.130522	0.231541	0.0887042
OR52H2P	0.000339449	0.0314027	0.173974	0.13255	0.194104	0.687736
OR2L5	0.010745	0.611267	0.316507	0.132563	0.342955	0.00472443
OR4C2P	0.0859808	0.599113	0.7759	0.132973	0.150143	0.00672311
OR2L8	0.000197206	0.132346	0.291936	0.134783	0.075781	0.80706
OR8H3	0.000462804	0.41621	0.321725	0.135173	0.0637394	0.0367374
OR13C7P	0.19795	0.0727425	0.655175	0.135695	0.140429	0.00999208
OR52K1	0.00384645	0.221563	0.0186933	0.135813	0.595976	0.0662371
OR2AT2P	0.00101141	0.784527	0.386341	0.136007	0.107668	0.00906528
OR6V1	0.045905	0.58508	0.342472	0.136066	0.112473	0.0280159
OR11H1	NA	0.150468	0.224433	0.136074	0.0725001	0.025858
OR1F1	0.000490441	0.235209	0.170844	0.136102	0.415391	0.00859101
OR4F28P	NA	0.00973786	0.154205	0.137293	0.0942334	0.555267
OR10AG1	1.13683e-05	0.0597617	0.282968	0.13774	0.321576	0.0312995
OR6T1	0.0379187	0.558408	0.394474	0.138012	0.409102	0.000847763
OR4C17P	0.0420733	0.413034	0.222821	0.138665	0.624163	0.00379359
OR10W1	0.000989732	0.664176	0.277037	0.141871	0.0692393	0.186783
OR2AE1	0.0140361	0.0104955	0.322944	0.143813	0.697453	0.0440629
OR5AN1	0.00280306	0.755627	0.190598	0.144314	0.032857	0.0494179
OR10C1	0.179062	0.849101	0.202612	0.144746	0.146966	0.0420883
OR5H2	0.000972635	0.475446	0.0648662	0.145387	0.612731	0.0154216
OR5F1	2.08708e-05	0.280334	0.754364	0.146172	0.0467685	0.173395
OR5BU1	0.0551771	0.0628059	0.251081	0.146941	0.127813	0.210972
OR10D1P	0.0116644	0.103034	0.3362	0.147045	0.415106	0.0399601
OR51D1	0.12911	0.47844	0.300369	0.148268	0.508977	0.0116734
OR5L1	0.000144188	0.0250608	0.389974	0.149237	0.200063	0.699143
OR2T33	0.0274694	0.908601	0.100526	0.149371	0.141199	0.0624722
OR5BF1	0.00467895	0.148997	0.46943	0.151765	0.0172077	0.0498407
OR9I1	1.05265e-05	0.867145	0.39482	0.152156	0.0464011	0.0267452
OR8K3	0.00292317	0.0622904	0.0384722	0.15301	0.379152	0.0790757
OR2A25	0.0230948	0.825362	0.247767	0.15426	0.181719	0.0127004
OR2B2	0.0252474	0.0186583	0.0364346	0.160389	0.445313	0.0213388
OR51Q1	0.00414772	0.131183	0.348033	0.16078	0.286759	0.0304892
OR4K14	0.00474997	0.789446	0.303472	0.161037	0.352839	0.00378773
OR4K17	0.124464	0.253814	0.122466	0.161052	0.323354	0.0121685
OR7A8P	1.13971e-05	0.206267	0.566213	0.161693	0.0339522	0.0842463
OR2A14	0.000368304	0.206728	0.369797	0.162269	0.202656	0.0195923
OR5K2	0.00257942	0.238494	0.0381538	0.165793	0.248474	0.178017
OR5D2P	0.00421273	0.0729419	0.304529	0.166202	0.372037	0.0145677
OR51A4	0.000725005	0.677839	0.300405	0.166579	0.514069	0.00137248
OR51B2	0.0893608	0.120496	0.0422076	0.167366	0.115169	0.540089
OR6D1P	0.00626125	0.544491	0.120762	0.168087	0.285	0.0170674
OR6M1	0.0352414	0.0685401	0.00351615	0.168162	0.558571	0.473164
OR51E1P	0.0737225	0.887441	0.0783933	0.168413	0.181158	0.167313
OR2A12	0.000601136	0.324024	0.080876	0.171295	0.131717	0.0902963
OR2AM1P	0.105574	0.0650611	0.0185294	0.171823	0.321645	0.448549
OR6K3	0.123342	0.0719584	0.455637	0.173094	0.0783181	0.020523
OR4A5	0.101141	0.249194	0.208456	0.175525	0.149852	0.0222071
OR8B3	0.00163161	0.562939	0.440954	0.175841	0.00424496	0.369901
OR52V1P	0.502902	0.492557	0.222904	0.176173	0.0110488	0.135305
OR4F7P	NA	0.103686	0.0193523	0.176312	0.0291287	0.47775
OR4C1P	0.0120236	0.0305674	0.20948	0.176329	0.156787	0.859353
OR7E5P	0.00100057	0.32043	0.302682	0.176856	0.146264	0.0192288
OR7C2	0.00527681	0.466616	0.0609112	0.177056	0.231046	0.200762
OR6C64P	0.109729	0.00852767	0.0186804	0.179215	0.543269	0.578137
OR7A1P	0.0543365	0.870327	0.454682	0.179542	0.0670675	0.018821
OR9A4	0.00622115	0.775555	0.162332	0.180658	0.387791	0.00998397
OR7A11P	0.000405706	0.0154747	0.48006	0.180762	0.180157	0.109771
OR3A1	0.376639	0.697635	0.455971	0.181235	0.261889	0.0059325
OR4C46	0.00108892	0.334395	0.0633074	0.181844	0.372822	0.00449285
OR7G2	0.0087033	0.103441	0.0334588	0.181875	0.281583	0.137523
OR1L4	0.000433822	0.0253506	0.176541	0.182261	0.533263	0.0239202
OR4K5	0.00647049	0.0564398	0.0582932	0.182958	0.584215	0.0649467
OR8T1P	0.0115237	0.0300547	0.143402	0.184364	0.184445	0.266259
OR4F6	0.000379592	0.27012	0.181539	0.184435	0.00549922	0.354011
OR52P2P	0.00301098	0.00769206	0.535512	0.185501	0.0206011	0.461641
OR1E1	0.00124523	0.0957348	0.458517	0.186113	0.110774	0.0153023
OR2T27	0.0553319	0.015052	0.0221656	0.18638	0.48634	0.888031
OR10G3	0.00247568	0.0325288	0.0761793	0.188976	0.337374	0.250372
OR10G7	0.000215527	0.162556	0.15014	0.190526	0.24519	0.0816148
OR10X1	0.00848656	0.203361	0.0415805	0.191682	0.45789	0.463182
OR4A15	0.00376945	0.557647	0.251878	0.193205	0.215957	0.0337714
OR7G1	0.000644193	0.00774691	0.260688	0.193885	0.377672	0.414371
OR5BA1P	0.102188	0.20243	0.726477	0.194005	0.000506174	0.170508
OR4A4P	0.532431	0.0036795	0.27294	0.197788	0.412636	0.370542
OR5AC2	0.0837929	0.0325392	0.423141	0.198443	0.282727	0.034811
OR2B3	0.000871668	0.227826	0.115422	0.198723	0.210901	0.0163329
OR4K15	0.00674823	0.0253248	0.0266881	0.199269	0.600582	0.329597
OR4A46P	0.000526756	0.00724731	0.387383	0.201485	0.491844	0.0459413
OR10J8P	0.0016563	0.329883	0.209792	0.203906	0.0235561	0.550193
OR5BE1P	2.58393e-06	0.0981603	0.1281	0.204174	0.238427	0.155026
OR7A5	0.00102641	0.746706	0.344245	0.204571	0.0637128	0.00159411
OR52E5	0.0343844	0.0222823	0.396785	0.205524	0.146555	0.121584
OR8G2P	0.00701576	0.230114	0.251861	0.208975	0.0296465	0.0358645
OR4Q2P	0.000812851	0.0296217	0.222823	0.21239	0.0597144	0.448802
OR5H6	0.000338088	0.0604177	0.57346	0.213651	0.0751832	0.0239697
OR1N2	0.00184849	0.0483714	0.324005	0.214261	0.0112647	0.648343
OR5AT1	0.00929657	0.186705	0.0339715	0.214676	0.626257	0.00975866
OR5J2	8.44473e-05	0.0446688	0.226465	0.216333	0.537444	0.0446531
OR2W3	0.0922731	0.152667	0.136843	0.21702	0.129958	0.00952733
OR2C3	0.196759	0.301072	0.0038757	0.218483	0.603224	0.0619184
OR2M2	0.00020919	0.714289	0.125171	0.219355	0.376918	0.0301663
OR6S1	0.000105221	0.0115176	0.321929	0.219441	0.0217912	0.53757
OR1F12	0.00329839	0.814868	0.292901	0.219754	0.110379	0.0502624
OR51F5P	0.000142723	0.19629	0.10451	0.224186	0.033765	0.656951
OR8D1	8.73101e-06	0.817402	0.141372	0.224622	0.265787	0.00584756
OR6Y1	0.000273941	0.0572523	0.00479395	0.225196	0.519768	0.175388
OR52L1	0.0301686	0.0592439	0.10463	0.225605	0.0904585	0.828051
OR5M3	0.000853071	0.762749	0.184712	0.225755	0.037591	0.0269824
OR4N2	0.00286807	0.00603739	0.224098	0.226951	0.320132	0.147327
OR4C3	0.00418409	0.126715	0.121283	0.227486	0.327925	0.0912489
OR5B3	0.00146315	0.115852	0.244881	0.227812	0.469191	0.00748891
OR5M11	0.00562411	0.201821	0.337563	0.229216	0.0139134	0.0995413
OR8J2P	7.59273e-05	0.0485045	0.634396	0.230049	0.287881	0.0040233
OR4K6P	0.000568409	0.153933	0.0747622	0.231558	0.414928	0.0636329
OR8U1	4.49434e-05	0.284177	0.358757	0.233853	0.138885	0.0525635
OR2Z1	0.000986515	0.0101415	0.222047	0.236181	0.183461	0.563778
OR6C7P	0.152457	0.0250402	0.498559	0.236908	0.0108939	0.214787
OR1L3	3.12634e-05	0.0908789	0.0964644	0.237429	0.596068	0.0284852
OR2B7P	0.0173968	0.234264	0.629993	0.238864	0.317133	0.000778255
OR10H1	0.00641857	0.0704631	0.0498756	0.238962	0.366148	0.0600299
OR51E2	0.0952896	0.639696	0.0216937	0.239528	0.11936	0.193804
OR13A1	0.000472906	0.170111	0.118378	0.239925	0.0146207	0.232612
OR2F2	0.00627747	0.104377	0.0704376	0.241021	0.420127	0.191677
OR5K1	1.58335e-05	0.608979	0.264223	0.242759	0.496867	0.00711733
OR1P1P	0.0795433	0.173773	0.612676	0.244936	0.0336202	0.0567481
OR8B9P	0.000162437	0.551772	0.0404476	0.244981	0.0772729	0.157397
OR9K2	0.127326	0.0621667	0.34043	0.24542	0.00354775	0.724898
OR13D2P	0.00474527	0.0636093	0.0343295	0.245991	0.291631	0.682016
OR2T12	1.93536e-06	0.0133947	0.433082	0.2463	0.413779	0.0337469
OR5M10	0.000174599	0.012185	0.27344	0.248318	0.0716472	0.124277
OR2AG1	6.76582e-06	0.0705777	0.398335	0.249749	0.245325	0.0759464
OR4D2	0.0829521	0.00711206	0.560406	0.250088	0.161505	0.113042
OR51G2	0.000151938	0.0918647	0.136193	0.250111	0.141337	0.173521
OR4C10P	0.000137251	0.0565132	0.0811397	0.251221	0.479234	0.400807
OR52J3	0.000228925	0.40486	0.423405	0.251269	0.0338289	0.0270998
OR52N2	0.0124776	0.00498661	0.260493	0.251406	0.323936	0.608721
OR8K5	0.0685493	0.00197647	0.106013	0.256383	0.177692	0.503161
OR5P4P	0.00783315	0.65818	0.0860851	0.256446	0.0604728	0.041932
OR51G1	0.0440575	0.0288275	0.103317	0.25668	0.410913	0.657709
OR2B11	0.00359002	0.206574	0.0620908	0.257243	0.460163	0.0338895
OR2AK2	0.00255718	0.0116604	0.253155	0.257277	0.782944	0.0234429
OR5M13P	3.53366e-06	0.00522525	0.528605	0.260021	0.098713	0.0594547
OR4D6	0.0023204	0.397741	0.0737815	0.264375	0.0675026	0.12905
OR4K11P	NA	0.321119	0.0440582	0.265876	0.256799	0.0147977
OR2W5	0.00133861	0.0260462	0.209347	0.266612	0.136578	0.146962
OR2G2	0.0655942	0.0679003	0.145987	0.267588	0.0847511	0.360761
OR7E149P	NA	0.658891	0.404053	0.270047	0.0323716	0.0920565
OR4N1P	0.425037	0.00320946	0.164232	0.270728	0.394094	0.556768
OR10B1P	0.419849	0.189844	0.419805	0.271347	0.0910603	0.0601991
OR4A10P	0.0095591	0.263645	0.337054	0.271677	0.0179023	0.0360032
OR8B10P	1.17639e-05	0.07395	0.576272	0.272527	0.0642786	0.026402
OR56A3	0.000117657	0.571737	0.0226967	0.272953	0.279804	0.275468
OR4P4	0.0101017	0.493291	0.678006	0.273075	0.0517559	0.0282458
OR52M1	0.00368882	0.00121751	0.195813	0.273207	0.447903	0.425921
OR56A7P	0.122029	0.484062	0.473934	0.28015	0.0305584	0.150881
OR6C1	0.000406566	0.00498145	0.116041	0.283349	0.419743	0.490837
OR2D2	0.00714648	0.0034193	0.140034	0.284486	0.450197	0.196614
OR51A5P	2.30154e-07	0.0492781	0.0181317	0.287189	0.411259	0.871305
OR5B12	0.0216067	0.000254443	0.203847	0.288628	0.600129	0.420285
OR1J4	0.0246721	0.011718	0.210298	0.288777	0.365795	0.577279
OR8D4	0.0904921	0.0402716	0.0223299	0.289599	0.497169	0.686575
OR56B1	1.52897e-05	0.0424852	0.285068	0.289611	0.265112	0.103792
OR10J7P	0.137407	0.16681	0.0424152	0.291245	0.283885	0.0439594
OR2L13	0.0343211	0.0424587	0.0825447	0.293053	0.18445	0.176799
OR6C6	0.00535828	0.259014	0.392936	0.293724	0.029354	0.0451857
OR6B2	0.027104	0.0532942	0.326455	0.296005	0.0776769	0.167864
OR4H12P	0.0107471	0.437712	0.0387108	0.298054	0.680452	0.0228869
OR10K1	0.0500936	0.784556	0.403088	0.298221	0.0122659	0.0508793
OR2B8P	0.0329385	0.0976801	0.0546742	0.300407	0.037071	0.412386
OR4A47	0.325956	0.0751139	0.135765	0.300856	0.414831	0.0216598
OR6B3	0.133765	0.700186	0.166313	0.301312	0.0317714	0.0265291
OR10Q1	1.70889e-05	0.478435	0.232581	0.301975	0.037087	0.107925
OR5K3	0.00231261	0.165547	0.257872	0.304839	0.15438	0.0062939
OR4A8P	0.00985314	0.172845	0.228062	0.305026	0.263288	0.0135739
OR7E105P	0.738142	0.448478	0.0332487	0.30696	0.0324484	0.412136
OR1J1	3.67603e-06	0.139491	0.417124	0.30932	0.0204631	0.0472373
OR5M1	1.78866e-06	0.00444316	0.493414	0.309473	0.351065	0.0376237
OR1D5	NA	0.208536	0.0995588	0.311701	0.604702	0.00574047
OR51B4	0.00367169	0.0305825	0.545726	0.312261	0.336465	0.027535
OR4X1	0.00126105	0.0279081	0.0375832	0.312943	0.339525	0.725947
OR4K13	0.0432396	0.50725	0.248508	0.313543	0.0579823	0.00493094
OR51C1P	0.00554201	0.0128218	0.105021	0.314278	0.15823	0.354106
OR51P1P	0.0182055	0.0246659	0.568095	0.315018	0.181377	0.0213791
OR4F1P	NA	0.0277247	0.0807418	0.316179	0.599123	0.0957855
OR1H1P	0.00193219	0.206676	0.498639	0.317859	0.0687721	0.0277218
OR4A1P	0.00217613	0.0367299	0.392245	0.317892	0.041904	0.156981
OR2V1	0.00263678	0.36974	0.0802758	0.318323	0.0642297	0.102821
OR1A2	0.000344643	0.478066	0.590733	0.323595	0.0528584	0.0024019
OR5V1	NA	0.0722449	0.0430902	0.323721	0.336094	0.685231
OR5M8	0.00129551	0.0703344	0.0179157	0.32375	0.211499	0.553689
OR52E4	0.264878	0.0289591	0.196173	0.323957	0.590935	0.010581
OR4F21	NA	0.285892	0.628935	0.325904	0.0302721	0.0321817
OR9A2	0.0266009	0.707368	0.416026	0.326717	0.112493	0.00224206
OR4P1P	0.166805	0.0221617	0.316515	0.327683	0.150887	0.303956
OR5M9	0.00554401	0.0233005	0.359982	0.328107	0.371447	0.149304
OR2A5	0.385154	0.00787813	0.0653215	0.328434	0.469599	0.237039
OR2K2	0.000986954	0.551029	0.117838	0.329092	0.0209021	0.0535335
OR10K2	0.0516903	0.443085	0.557006	0.329301	0.0641819	0.0541908
OR1L8	0.000274017	0.00964823	0.119072	0.331349	0.52303	0.022271
OR52E6	0.046778	0.527861	0.490346	0.335826	0.043106	0.0146467
OR1E3P	0.000560056	0.0269678	0.211401	0.336922	0.437328	0.0156105
OR4N4	0.0991616	0.00404545	0.576229	0.337882	0.151251	0.0720332
OR8B1P	0.0187825	0.267305	0.198362	0.338979	0.0624163	0.0529924
OR2L1P	0.00164529	0.0761382	0.253316	0.342249	0.00144168	0.634192
OR10G9	0.000146113	0.00250641	0.0948235	0.344828	0.319604	0.157078
OR2M3	0.0479414	0.318691	0.225191	0.345426	0.1106	0.0901579
OR5B2	0.0836559	0.0120555	0.180037	0.345735	0.44328	0.469222
OR11K1P	0.000174963	0.0524088	0.114432	0.345996	0.177273	0.778425
OR2M1P	0.0132045	0.00125117	0.319482	0.346191	0.158102	0.509048
OR2T1	0.170546	0.0929192	0.00589571	0.346629	0.515181	0.10333
OR4F3	NA	0.0272421	0.0565142	0.347153	0.335698	0.102847
OR5R1	0.000232825	0.0992351	0.225022	0.347387	0.136399	0.100393
OR2J4P	0.0374482	0.0883651	0.10297	0.348206	0.0286486	0.813563
OR52L2P	0.0041412	0.28202	0.0997083	0.350977	0.0117295	0.550281
OR5D17P	0.177596	0.540246	0.00506845	0.35135	0.226827	0.110447
OR1I1	0.0736132	0.570518	0.233556	0.351758	0.423588	0.000505247
OR4D11	1.4725e-05	0.241648	0.112929	0.352312	0.208171	0.156986
OR10AH1P	0.00506398	0.299724	0.0736037	0.354279	0.227912	0.32161
OR51M1	0.00317083	0.118718	0.00722626	0.354364	0.4221	0.450987
OR1N1	0.0485641	0.624258	0.221989	0.354835	0.0251965	0.200877
OR56A4	0.00111519	0.114235	0.645033	0.35733	0.317378	0.0233852
OR7A3P	0.000469523	0.0261853	0.663797	0.357639	0.0335067	0.280529
OR10R3P	0.0276945	0.0104911	0.169111	0.358625	0.109983	0.238993
OR4L1	0.0186011	0.59856	0.125926	0.35881	0.106809	0.0202303
OR51A3P	0.0856759	0.00949862	0.0064775	0.359399	0.506532	0.808033
OR5M6P	0.00176585	0.1907	0.128755	0.360652	0.018451	0.0276441
OR4G11P	NA	0.30032	0.626231	0.361208	0.040148	0.0864709
OR8G3P	0.00461258	0.23614	0.0221773	0.366796	0.44699	0.0289419
OR2D3	0.0096596	0.140312	0.0540793	0.367039	0.132868	0.342652
OR5M5P	0.000245081	0.0075447	0.0614197	0.368672	0.450399	0.171545
OR13F1	0.00612852	0.451096	0.283638	0.370071	0.0916331	0.0400377
OR2V2	0.00141433	0.0103458	0.0316888	0.370335	0.532225	0.0241492
OR5H14	0.0139825	0.0324809	0.0629319	0.370875	0.318828	0.337621
OR10A3	5.99628e-05	0.155543	0.400367	0.373186	0.0605764	0.0400547
OR5A1	0.036552	0.0349102	0.502394	0.37369	0.171051	NA
OR10AC1P	0.0258767	0.0191913	0.115134	0.375121	0.415366	0.0401622
OR5BB1P	0.0488764	0.339376	0.352357	0.376983	0.000153603	0.534084
OR5D13	4.98194e-05	0.272852	0.0645562	0.377213	0.104847	0.5398
OR4F16	NA	0.0181116	0.14369	0.377732	0.369295	0.452267
OR10G4	4.65678e-07	0.0374525	0.00968665	0.377791	0.213114	0.713522
OR4C16	0.00152795	0.0518651	0.247871	0.377866	0.548558	0.00555759
OR13H1	0.00175999	0.00428353	0.27336	0.378365	0.0816616	0.584386
OR4A16	0.000209154	0.000136946	0.396166	0.379279	0.236068	0.652257
OR2A1	NA	0.0515245	0.419087	0.381704	0.195626	0.0681566
OR56A5	0.000716832	0.0404691	0.138338	0.384624	0.157785	0.647303
OR52U1P	0.0108729	0.434028	0.0402199	0.390642	0.237687	0.0289555
OR7E111P	0.00146123	0.0400851	0.0569915	0.390923	0.559316	0.399806
OR1S1	0.00174256	0.00544005	0.279309	0.392238	0.317585	0.100878
OR7H1P	0.000471856	0.234991	0.210851	0.394637	0.0230781	0.57149
OR4F15	0.043347	0.000145801	0.425536	0.394965	0.315258	0.551882
OR2A3P	0.000305352	0.017162	0.0460686	0.395888	0.371304	0.108898
OR52H1	0.000402378	0.107469	0.323654	0.395902	0.40614	0.00635893
OR2F1	0.00267359	0.0414692	0.193101	0.403298	0.0329563	0.285365
OR2AT4	0.00375819	0.00321431	0.356277	0.404125	0.119742	0.655518
OR6R1P	0.0081281	0.257469	0.0429353	0.406743	0.199795	0.0972969
OR4B1	0.00147215	0.0992762	0.237763	0.407068	0.080064	0.0331738
OR5T3	5.33118e-06	0.390841	0.161167	0.411344	0.037184	0.112556
OR52R1	7.48258e-05	0.155383	0.0193543	0.412855	0.219044	0.442408
OR13C6P	2.23139e-06	0.286279	0.00922067	0.416901	0.133634	0.133195
OR56B4	0.0054981	0.264788	0.00589437	0.421733	0.278274	0.405348
OR2J3	0.000564491	0.04633	0.124147	0.42326	0.224423	0.386403
OR7E4P	NA	0.0269809	0.551635	0.425211	0.00667447	0.183065
OR9A1P	0.052522	0.00207826	0.173091	0.426275	0.255328	0.736381
OR11H4	0.0426281	0.00031279	0.392185	0.427401	0.305835	0.314161
OR5H7P	0.000216736	0.0851363	0.459163	0.428572	0.0684831	0.0908674
OR4A42P	0.300875	0.0557583	0.317098	0.430137	0.0471358	0.600938
OR51B6	0.107971	0.387768	0.341207	0.434192	0.0135972	0.0392923
OR1C1	1.20615e-05	0.112466	0.0386215	0.438605	0.164553	0.119905
OR9G3P	7.14975e-06	0.0631675	0.0531592	0.439262	0.306552	0.231101
OR52W1	0.0521152	0.0542586	0.463619	0.439475	0.10291	0.0074381
OR5B17	0.0165509	0.0118621	0.158614	0.44042	0.140438	0.746973
OR7G15P	0.0293879	0.393505	0.389602	0.444117	0.0998526	0.00275448
OR5AN2P	0.000119302	0.0333386	0.283736	0.446349	0.181722	0.174858
OR6C68	4.71461e-05	0.222106	0.56374	0.452776	0.0202819	0.0153207
OR8B12	0.0013984	0.0245146	0.297646	0.459068	0.0754948	0.309621
OR2L2	0.0158964	0.0159937	0.25444	0.461909	0.0860451	0.613688
OR51A10P	0.00494505	0.0777726	0.0686838	0.463902	0.483907	0.290079
OR4Q1P	0.068116	0.474464	0.039194	0.464997	0.14842	0.263512
OR7E115P	NA	0.0259417	0.288456	0.465317	0.047645	0.2591
OR10G2	0.0812971	0.0210468	0.565344	0.465753	0.00103684	0.648855
OR7D4	5.12787e-05	0.156904	0.173308	0.466884	0.21934	0.0146483
OR2G3	0.000280468	0.248304	0.0548242	0.46956	0.596678	0.00218246
OR4K7P	NA	0.0392955	0.0815246	0.472706	0.0822245	0.5534
OR1M1	0.16627	0.402508	0.00480664	0.475333	0.130548	0.0376315
OR1Q1	0.000387799	0.00312358	0.125093	0.478207	0.150793	0.697983
OR6K2	0.000749137	0.0245935	0.468564	0.481069	0.195547	0.0333433
OR5W2	0.16592	0.597192	0.152207	0.481697	0.025312	0.0367061
OR7A17	8.17083e-06	0.0872969	0.0498783	0.483321	0.104205	0.464415
OR1E2	6.43695e-06	0.00694308	0.0623744	0.485669	0.237308	0.531531
OR7E128P	NA	0.0288768	0.501773	0.486548	0.103146	0.336522
OR10A7	0.108504	0.0225434	0.0119927	0.489604	0.413854	0.395934
OR9K1P	5.8859e-06	0.106357	0.128347	0.494076	0.062796	0.340447
OR2M7	0.00703546	0.00625742	0.125282	0.496305	0.463	0.18906
OR5D3P	3.0438e-06	0.1212	0.266494	0.500735	0.0274493	0.25454
OR5A2	6.65549e-05	0.0262133	0.243258	0.502887	0.0430237	0.186656
OR4A9P	0.00360474	0.0786762	0.245178	0.506291	0.0314573	0.415201
OR51K1P	0.0552068	0.106348	0.405726	0.510931	0.139946	0.0642417
OR5E1P	0.000346592	0.58341	0.0737578	0.512013	0.059661	0.130764
OR10H2	2.71439e-05	0.0117695	0.0271603	0.512813	0.701327	0.424212
OR6C69P	0.000263619	0.0748306	0.0610592	0.516079	0.208378	0.559516
OR2T34	NA	0.35152	0.159634	0.518922	0.0453585	0.0300825
OR8B8	0.000871977	0.342619	2.09953e-05	0.521622	0.493053	0.345728
OR10G8	0.0123556	0.0802907	0.140444	0.525118	0.0826522	0.575788
OR5C1	0.000451385	0.000668975	0.0820752	0.526318	0.635988	0.172186
OR13C9	0.0121305	0.31305	0.330616	0.530745	0.0317872	0.00392918
OR1F2P	0.00144379	0.393235	0.0324406	0.531019	0.108869	0.116026
OR9G4	6.69656e-06	0.422434	0.276727	0.533864	0.240021	0.000466881
OR5T1	0.000222981	0.117105	0.168174	0.536564	0.0677338	0.100992
OR2B4P	0.0061574	0.0401294	0.063325	0.536913	0.101289	0.285061
OR3A3	0.00817042	0.0351648	0.215176	0.538625	0.0909991	0.381357
OR5AK3P	0.000423475	0.0162488	0.185693	0.541354	0.207377	0.350024
OR5H3P	0.000139855	0.0250277	0.18743	0.542614	0.115003	0.526389
OR2H2	0.00298999	0.0154891	0.0187038	0.542664	0.380975	0.347296
OR2M4	0.00202337	0.015195	0.0919186	0.551797	0.0232517	0.469272
OR2J1P	0.00202692	0.0126255	0.235766	0.580711	0.449337	0.00805614
OR5J7P	4.60625e-06	0.0187599	0.0259574	0.585732	0.385548	0.50035
OR10AA1P	0.280377	0.0157636	0.0977044	0.596804	0.0486197	0.356813
OR5F2P	0.00193177	0.0291808	0.22645	0.598041	0.0435693	0.256928
OR6U2P	0.432914	0.0101893	0.0732815	0.601802	0.262279	0.572398
OR12D2	0.00676754	0.251473	0.494352	0.61	0.00242899	0.224562
OR51B5	0.00107709	0.0700178	0.461258	0.617919	0.0356074	0.132877
OR6W1P	0.00674256	0.0348934	0.302478	0.627413	0.00559432	0.416399
OR6C70	0.000404862	0.00416662	0.119415	0.631124	0.121186	0.324467
OR6C66P	7.33677e-05	0.0474261	0.241486	0.635822	0.101454	0.00405231
OR52S1P	0.000203546	0.292621	0.626344	0.646079	0.00207072	0.0322605
OR6C3	0.0209001	0.00854166	0.0843312	0.648792	0.0893741	0.434434
OR2Y1	0.124351	0.140227	0.171896	0.653648	0.161647	0.0378551
OR52M2P	0.617626	0.295463	0.365438	0.659398	0.0226005	0.113718
OR1K1	0.0602832	0.20796	0.0417035	0.670164	0.446985	0.0940301
OR5AQ1P	0.0983557	0.000496535	0.232946	0.67145	0.485797	0.102598
OR2AJ1	0.000279551	0.111655	0.266541	0.672605	0.0281731	0.371904
OR8B4	0.00231854	0.0161232	0.0104789	0.686025	0.172648	0.425461
OR9Q1	0.000879815	0.320445	0.0490329	0.696889	0.116278	0.209949
OR52J1P	0.146561	0.0039996	0.264225	0.709393	0.117122	0.225007
OR2T7	0.00412552	0.140069	0.124907	0.711033	0.0846157	0.00737105
OR56A1	0.0141831	0.0158782	0.074365	0.715999	0.151924	0.728249
OR6M2P	0.000858362	0.0174941	0.0937941	0.725909	0.0504098	0.0691156
OR2G1P	0.00337692	0.0794283	0.0656803	0.732905	0.088989	0.0588591
OR5M4P	0.000317717	0.0454965	0.124739	0.771062	0.0390334	0.301991
OR4C13	0.0513833	0.229371	0.154141	0.846493	0.153393	0.0169315
OR10V1	3.37483e-05	NA	NA	NA	NA	NA
OR10Z1	0.00107581	NA	NA	NA	NA	NA
OR11H6	0.00392573	NA	NA	NA	NA	NA
OR11H7P	0.413229	NA	NA	NA	NA	NA
OR11I1P	0.018441	NA	NA	NA	NA	NA
OR11J2P	0.0760083	NA	NA	NA	NA	NA
OR11K2P	0.365537	NA	NA	NA	NA	NA
OR11L1	0.00507997	NA	NA	NA	NA	NA
OR11N1P	0.00421135	NA	NA	NA	NA	NA
OR13C1P	0.00988427	NA	NA	NA	NA	NA
OR2A4	0.244882	NA	NA	NA	NA	NA
OR51I1	0.101686	NA	NA	NA	NA	NA
OR51S1	0.0859617	NA	NA	NA	NA	NA
OR52A1	0.0141006	NA	NA	NA	NA	NA
OR52A4	3.94686e-05	NA	NA	NA	NA	NA
OR52A5	0.00062971	NA	NA	NA	NA	NA
OR52B3P	0.00808019	NA	NA	NA	NA	NA
OR52B4	0.0314381	NA	NA	NA	NA	NA
OR52B5P	0.016455	NA	NA	NA	NA	NA
OR52B6	6.36559e-06	NA	NA	NA	NA	NA
OR52D1	0.0165326	NA	NA	NA	NA	NA
OR52E1P	0.490749	NA	NA	NA	NA	NA
OR52E2	0.0927932	NA	NA	NA	NA	NA
OR52E3P	0.114966	NA	NA	NA	NA	NA
OR5AZ1P	7.81314e-06	NA	NA	NA	NA	NA
OR5B1P	6.23959e-05	NA	NA	NA	NA	NA
OR5B21	0.0959693	NA	NA	NA	NA	NA
OR5T2	0.00207459	NA	NA	NA	NA	NA
OR5U1	0.000151399	NA	NA	NA	NA	NA
OR6C2	0.0126101	NA	NA	NA	NA	NA
OR6N1	2.25829e-05	NA	NA	NA	NA	NA
OR7E102P	0.0193679	NA	NA	NA	NA	NA
OR7E19P	7.54849e-05	NA	NA	NA	NA	NA
