# Supplementary material for: Characterizing the expression of the human olfactory receptor gene family using a novel DNA microarray
Source: Genome Biol. 2007 May 17;8(5):R86. doi: 10.1186/gb-2007-8-5-r86 (PMC1929152; doi:10.1186/gb-2007-8-5-r86)
Supplement: Additional data file 2 — Calculation for the overlap of ectopically expressed genes in our study and that of Feldmesser et al. [14]. [file gb-2007-8-5-r86-S2.xls]

## Sheet: Sheet1
Overlap in results for ectopically expressed genes between our study and the results of Feldmesser et al.
In order to identify ectopically expressed genes in Feldmesser et al., data,
we used the same approach that was presented in the main paper (i.e., identifying differential expression as an indication of detection of expression).
	Tissue:	Testis	Liver	Kidney	Heart	Lung
	Number of expressed OR genes in Feldmesser et al.	12	39	28	50	24
	Overlap with the current study	1	2	2	3	4
	Significance of overlap (Hypergeometric distribution)	0.29	0.38	0.1	0.21	0.12
	Combined P value (using Fisher's combination):	0.012
