# Supplementary material for: Characterizing the expression of the human olfactory receptor gene family using a novel DNA microarray
Source: Genome Biol. 2007 May 17;8(5):R86. doi: 10.1186/gb-2007-8-5-r86 (PMC1929152; doi:10.1186/gb-2007-8-5-r86)
Supplement: Additional data file 3 — RMA values (in log scale) for all probe sets from all hybridizations. [file gb-2007-8-5-r86-S3.xls]

## Sheet: adjustedRMAs1
RMA values (in log scale) for all probe sets from all hybridizations.
Probe-set	OE1	OE1a	OE2	OE2a	OE3	OE3a	Heart1	Heart1a	Liver1	Liver1a	Testis1	Testis1a	Kidney1	Kidney1a	Lung1	Lung1a
1000_OR3A3UTRP1_at	6.17113	6.17502	6.19438	6.14485	6.24226	6.12002	6.1968	6.13444	5.95544	5.97249	6.07984	5.99527	6.12487	5.91754	5.92411	5.8822
1001_OR3A3CDSG_at	7.98109	7.71629	7.96001	7.70502	7.76272	8.01986	7.44303	7.82143	7.97207	7.60258	7.74158	7.98499	7.79344	7.81397	8.05428	8.20785
1002_OR10J6PUTRP1_at	7.89883	7.80713	7.76712	7.83981	7.98911	7.74238	7.77975	7.74365	8.31083	8.01468	7.75709	7.64008	7.64765	7.79333	7.77913	7.88971
1003_OR10J6PCDSG_at	6.8618	6.70531	6.86758	6.7806	6.90573	6.78655	7.10234	6.90161	8.27176	7.64112	6.75713	6.78088	6.77338	6.77343	6.78088	6.78019
1004_OR4A46PUTRP1_at	6.18815	6.25997	6.26171	6.36923	6.36789	6.28368	6.1784	6.10608	6.0192	6.05094	6.0596	6.10245	6.05341	6.12476	6.27653	6.09514
1006_OR10C1UTRP1_at	7.17677	7.18259	7.15144	7.18619	7.13947	7.16057	7.35796	7.26306	7.09446	7.07281	7.05742	7.15327	7.14508	7.18392	7.05742	6.98835
1007_OR10C1CDSG_at	7.52953	7.79856	7.55459	7.75045	7.79881	7.58586	8.02141	7.80158	7.47826	8.1226	7.65465	7.50029	7.65428	7.58728	7.56434	7.40885
1008_OR4A42PUTRP1_x_at	6.88653	6.71182	6.78634	6.80204	6.67521	6.69733	6.32113	6.49937	6.72013	6.45261	6.78624	6.9044	6.52774	6.68609	6.84645	6.94556
1009_OR4A42PCDSG_at	6.98309	6.91704	7.08776	6.99247	6.87909	7.03066	6.90452	7.02375	6.95741	6.97279	6.96897	6.99937	7.06001	6.99997	7.02144	6.97896
100_OR8I2UTRP2_at	6.33722	6.36188	6.46588	6.19646	6.27107	6.26601	6.29579	6.13811	6.27096	6.24688	6.22272	6.20526	6.20905	6.26849	6.24556	6.2875
1010_OR4A5UTRP1_at	8.19298	8.03706	8.06527	7.92251	7.96672	8.02175	7.36867	7.71518	8.32843	7.74857	7.90894	8.20838	8.15519	7.90885	8.05097	8.12987
1011_OR4A5CDSG_at	7.45177	7.56288	7.44451	7.30886	7.41616	7.44018	7.28782	7.34943	7.31692	7.32272	7.38717	7.54406	7.35589	7.37024	7.65301	7.49957
1012_OR2K2UTRP1_at	6.5616	6.58246	6.68761	6.55649	6.6951	6.58071	6.56725	6.56202	6.51348	6.59257	6.49209	6.51898	6.48424	6.52118	6.47627	6.30057
1013_OR2K2CDSG_at	6.84529	6.73239	6.8545	6.7653	6.68849	6.76695	6.69748	6.67705	6.77606	6.68429	6.8017	6.71066	6.71254	6.75152	6.67752	6.62594
1014_OR6C6UTRP1_at	6.22561	6.06992	6.108	6.09035	6.07564	6.15467	6.11652	6.04341	5.90283	6.02392	5.90543	5.9861	6.08143	6.17419	5.90926	5.97065
1015_OR6C6CDSG_at	6.56144	6.6168	6.61161	6.62965	6.54544	6.51829	6.40209	6.45677	6.34179	6.43894	6.51168	6.59714	6.49282	6.53211	6.681	6.59119
1016_OR6C2UTRP1_at	6.40088	6.39518	6.48422	6.32904	6.4478	6.38717	6.39337	6.32597	6.29278	6.11993	6.31637	6.28813	6.23138	6.2362	6.33787	6.49429
1017_OR6C2CDSG_at	7.41542	7.29456	7.53035	7.45421	7.37064	7.41542	7.31143	7.59317	7.4373	7.33368	7.21983	7.43472	7.46304	7.40612	7.27474	7.34388
1018_OR13H1UTRP1_at	6.74429	6.79354	6.78854	6.7243	6.76633	6.68434	6.72721	6.64717	6.79327	6.60091	6.59355	6.62853	6.55071	6.64485	6.57274	6.63855
1019_OR13H1CDSG_at	7.33975	7.32179	7.389	7.35885	7.37713	7.38918	7.42525	7.42496	7.29788	7.36279	7.3245	7.20271	7.37394	7.35237	7.34428	7.21662
101_OR8I2UTRP3_at	7.84549	7.78417	8.00656	7.893	7.8903	7.77447	7.8544	7.92051	7.93002	7.85852	7.84457	7.93381	7.71904	7.84758	7.69746	7.86978
1020_OR52E4UTRP1_at	6.77373	6.63562	6.64536	6.83119	6.58246	6.58273	6.93357	6.8319	6.55862	6.60044	6.55347	6.68479	6.72312	6.61708	6.5789	6.63448
1021_OR52E4CDSG_at	7.30622	7.7627	7.50647	7.59867	7.54942	7.46403	8.12982	7.63943	7.39	7.63785	7.56971	7.40655	7.56588	7.38985	7.29896	7.44421
1022_OR4S2UTRP1_at	6.85412	6.71961	6.76686	6.78896	6.8885	6.89482	6.59149	6.81268	6.77033	6.6897	6.68742	6.82402	6.61775	6.7851	6.8948	6.8552
1023_OR4S2CDSG_at	7.06876	6.96275	7.16312	7.0829	6.84767	7.09099	7.20937	7.14542	6.99358	6.98545	7.05624	7.03123	6.97911	7.18319	7.0878	7.04368
1026_OR5AK3PUTRP1_at	6.58188	6.55108	6.67621	6.72435	6.58662	6.57994	6.48301	6.64288	6.62994	6.68608	6.54401	6.55367	6.67045	6.63245	6.66877	6.61502
1027_OR5AK3PCDSG_at	6.63372	6.61269	6.58276	6.62553	6.61716	6.68024	6.52737	6.54397	6.47318	6.45207	6.43718	6.51471	6.41858	6.5475	6.54209	6.54311
1028_OR4C5UTRP1_at	7.21017	7.20983	7.32325	7.35113	7.2254	7.15921	7.32121	7.23449	7.03456	7.14589	7.26662	7.19771	7.26438	7.19467	7.0552	7.07274
1029_OR4C5CDSG_at	7.53248	7.4256	7.37214	7.45997	7.58526	7.53138	7.41908	7.52682	7.54365	7.49732	7.42977	7.39817	7.53699	7.44343	7.312	7.44178
102_OR8I2UTRG_at	6.76505	6.80113	6.6871	6.95033	6.97019	6.64866	7.28499	6.96867	6.66465	6.90352	6.81209	6.68989	6.83595	6.84531	6.6386	6.53813
1030_OR13C9UTRP1_at	6.46313	6.38542	6.41186	6.32946	6.39518	6.4497	6.10034	6.30597	6.35922	6.12195	6.32212	6.4376	6.28223	6.37084	6.50629	6.3181
1031_OR13C9CDSG_at	6.24518	6.09884	6.19809	6.2464	6.17343	6.24342	6.34494	6.29538	6.08092	6.10052	6.03467	6.0512	6.09271	6.22963	6.04055	6.02881
1031_OR13C9CDSG_s_at	6.7558	6.52027	6.52429	6.4359	6.54195	6.57994	6.40884	6.41267	6.40767	6.26781	6.31056	6.45652	6.42528	6.35089	6.39283	6.48565
1032_OR2A5UTRP1_at	7.48812	7.40688	7.30581	7.48217	7.46402	7.25377	7.22824	7.32021	7.58215	7.60468	7.45871	7.56549	7.49257	7.54376	7.53394	7.59489
1033_OR2A5CDSG_at	6.81299	6.96525	6.93001	7.02609	6.90245	6.78418	6.97729	6.85654	6.81749	6.89879	6.8115	6.81304	6.95604	7.00306	6.93416	6.90649
1034_OR1Q1UTRP1_at	6.85478	6.90792	6.96118	6.6806	6.80298	6.835	6.75411	6.73986	6.82781	6.67011	6.8336	6.79023	6.69467	6.75101	6.88144	6.69296
1035_OR1Q1CDSG_at	6.35633	6.27849	6.50713	6.22753	6.30513	6.3864	6.14141	6.25729	6.19266	6.14201	6.27776	6.20234	6.20477	6.22296	6.22602	6.2999
1036_OR2B2UTRP1_at	6.96996	7.16705	7.07401	7.04814	7.07992	6.94869	7.24542	6.84212	6.86328	7.06043	6.91684	6.9809	6.88543	6.91003	6.93966	6.99722
1037_OR2B2CDSG_at	6.50529	6.6876	6.58496	6.55482	6.70044	6.50027	6.66138	6.50697	6.552	6.7259	6.63219	6.64299	6.41727	6.48667	6.53347	6.41497
1038_OR4C11UTRP1_at	6.61424	6.59799	6.64074	6.71012	6.55951	6.63313	6.76602	6.64255	6.66756	6.70558	6.53714	6.4254	6.69491	6.61117	6.45364	6.5752
1039_OR4C11CDSG_at	7.10287	7.10852	7.18148	7.09258	7.01488	7.12261	7.04794	7.16922	7.21352	7.26653	7.1153	7.22559	7.21668	7.07649	7.20643	7.11058
103_OR8I2CDS_at	7.26016	7.1999	7.28092	7.23847	7.07961	7.15482	7.44272	7.18826	7.15899	7.10609	7.09901	7.19805	7.12325	7.18003	7.29533	7.36155
1040_OR10V1UTRP1_at	6.57832	6.67243	6.71552	6.72959	6.65308	6.61153	6.48137	6.47776	6.4941	6.49554	6.61185	6.48336	6.45653	6.48194	6.45276	6.60276
1041_OR10V1CDSG_at	6.04855	6.16993	6.2938	6.14502	5.95631	6.12724	5.99536	6.03944	5.95437	5.98919	5.98992	5.97926	6.0044	6.19171	6.04129	5.98408
1042_OR5D3PUTRP1_at	6.24672	6.21859	6.38377	6.27687	6.29864	6.20382	6.0569	6.07642	6.14969	6.13953	6.12534	6.16305	6.17709	6.05598	6.10537	6.22205
1043_OR5D3PCDSG_at	6.04803	6.04368	6.11894	6.21673	5.99624	6.07524	5.94509	5.95318	5.88587	5.91921	5.91141	5.98053	5.88054	5.93436	5.91221	5.93854
1044_OR3A1UTRP1_at	5.99911	6.11508	6.07288	6.19586	6.11197	6.09243	6.14567	6.06671	6.03593	6.15603	6.29111	6.17997	6.08627	6.0977	5.88707	5.90218
1045_OR3A1CDSG_at	7.47895	7.43185	7.60883	7.38886	7.43281	7.51647	7.46205	7.45955	7.46676	7.6412	7.95086	8.04921	7.46313	7.59736	7.64761	7.63545
1047_OR9A4CDSG_at	6.56188	6.58468	6.63811	6.76414	6.59192	6.59841	6.55622	6.48647	6.70238	6.44812	6.47656	6.54809	6.53312	6.53548	6.4894	6.54594
1048_OR13C8UTRP1_at	6.34631	6.42795	6.318	6.3339	6.28245	6.30872	6.38916	6.31592	6.2058	6.3139	6.27453	6.25455	6.38311	6.30791	6.25025	6.20013
1049_OR13C8CDSG_at	6.85992	7.00102	6.8315	6.89368	6.891	6.84967	6.78392	6.66614	6.71674	7.03009	6.7446	6.67498	6.67049	6.79742	6.75521	6.75132
104_OR8H1CDSP_at	6.82666	6.73819	6.91678	6.99136	6.91886	6.90245	6.71872	6.71769	6.85053	6.81869	6.80597	6.75705	6.70258	6.66065	6.79872	6.77353
1050_OR10J2PUTRP1_at	7.99374	7.86244	7.96856	7.89958	7.83173	7.81055	8.0263	7.76707	8.00001	7.86008	7.90578	7.85755	7.72615	7.82838	7.72161	7.7807
1051_OR10J2PCDSG_at	6.68193	6.78374	6.55203	6.88532	6.87412	6.72482	6.79107	6.78355	6.57791	6.98871	6.61425	6.47405	6.61437	6.63001	6.68455	6.45351
1052_OR1S2UTRP1_at	6.64954	6.77411	6.74827	6.65652	6.84016	6.73332	6.70938	6.53616	6.71399	6.73257	6.65196	6.62624	6.63835	6.71149	6.73638	6.62818
1053_OR1S2UTRG_at	6.99815	7.11056	6.90295	7.08215	7.10875	7.08529	7.45919	7.5396	6.95141	7.06288	6.92003	6.7888	7.46855	7.34125	6.96846	6.83775
1054_OR1S2CDS_at	8.47761	8.58502	8.47499	8.57081	8.74532	8.40775	9.23864	8.96946	8.45766	8.78063	8.36944	8.31784	8.68833	8.54639	8.08962	8.28438
1055_OR5E1PUTRP1_at	6.90273	6.70319	7.05885	6.80411	6.68161	6.82231	6.53253	6.6551	6.68692	6.56453	6.68306	7.02895	6.71362	6.68745	7.05248	6.97802
1056_OR5E1PUTRG_at	5.9793	6.06984	6.05886	5.9921	6.02941	6.03709	5.87664	5.8984	5.76402	6.04997	5.96521	5.78824	5.88065	5.8964	5.92373	5.87231
1057_OR5E1PCDS_at	7.19866	7.22587	7.16149	7.17279	7.13271	7.19904	7.04385	7.05175	7.1392	7.09183	7.13829	7.16842	7.17204	7.05175	7.1627	7.24152
1058_OR1A2UTRP1_at	5.75933	5.69971	5.85692	5.7775	5.86075	5.75778	5.68939	5.56346	5.63077	5.65105	5.62545	5.60581	5.58996	5.60935	5.55857	5.69668
1059_OR1A2UTRG_at	7.04439	6.97056	7.01987	7.01823	6.9818	7.02132	6.84246	6.99718	6.96884	7.01427	6.98097	7.01798	6.99718	7.1103	7.08677	7.08419
105_OR8H1UTRP1_at	6.1821	6.18685	6.22074	6.18012	6.13477	6.20571	6.0425	5.98173	6.2058	6.0425	6.13165	6.07642	6.02052	6.07151	6.09176	6.13026
1060_OR1A2CDS_at	8.0241	8.13968	7.9713	8.16413	8.15916	8.09523	8.07215	8.16419	8.03117	8.33263	7.98014	8.06955	8.02779	8.12269	7.97749	7.98689
1061_OR2A3PUTRP1_at	6.06967	6.03401	6.08084	6.03319	5.94791	6.08036	5.90871	5.80819	5.90914	5.97769	5.84859	5.91129	6.01528	5.93837	5.94828	5.96191
1062_OR2A3PUTRG_at	6.26366	6.23747	6.2002	6.19305	6.16181	6.29802	6.13682	6.20155	6.17949	6.18741	6.11131	6.13777	6.18565	6.21484	6.22009	6.08913
1063_OR2A3PCDS_at	7.36645	7.28005	7.48412	7.23435	7.21508	7.40752	7.1396	7.29169	7.47589	7.16045	7.31523	7.48083	7.48791	7.30263	7.53719	7.51101
1064_OR4C6UTRP1_at	6.57765	6.47032	6.62373	6.55782	6.4812	6.46204	6.3147	6.47897	6.47728	6.25053	6.42043	6.51544	6.28341	6.36935	6.60434	6.59482
1065_OR4C6UTRG_at	7.00618	7.17462	7.10425	7.18632	7.1452	7.10249	7.16485	6.99642	7.06364	7.17659	7.33369	7.1829	7.01307	7.10956	7.13692	7.13931
1066_OR4C6CDS_at	7.67248	7.45057	7.46242	7.41926	7.49345	7.39863	7.43655	7.58368	7.68877	7.5532	7.40716	7.39427	7.57101	7.5365	7.35872	7.50396
106_OR8H1UTRP2_at	6.70837	6.93099	6.84843	6.87858	6.79456	6.70188	6.75886	6.68073	6.57868	6.6863	6.7787	6.70851	6.82159	6.66293	6.61137	6.63891
1070_OR5G1PUTRP1_at	6.17344	6.08037	6.23308	6.16035	6.15972	6.1642	6.00612	6.00691	5.9516	6.03252	6.02408	6.1204	6.30778	6.26564	5.96114	6.00904
1071_OR5G1PUTRG_at	7.04723	6.91174	6.91987	7.02093	6.94527	6.85548	6.90034	6.99026	6.83564	6.90669	6.93893	6.88784	7.02278	6.89514	6.78919	7.01206
1072_OR5G1PCDS_at	7.5366	7.63676	7.51537	7.56149	7.76213	7.60142	8.03342	7.76331	7.7577	7.95174	7.57813	7.61443	7.78558	7.70751	7.52212	7.40479
1073_OR12D3UTRP1_s_at	6.60584	6.57106	6.56352	6.45698	6.54185	6.66579	6.46013	6.35022	6.39993	6.355	6.41415	6.41173	6.48156	6.46197	6.51315	6.39847
1074_OR12D3UTRG_s_at	6.53114	6.48912	6.43424	6.37914	6.47914	6.57301	6.60785	6.63455	6.35726	6.38966	6.2624	6.3715	6.44373	6.48614	6.36209	6.33888
1075_OR12D3CDS_s_at	7.09058	6.90609	7.12067	6.99247	6.91162	6.97223	6.83888	6.95254	7.03372	6.88076	6.98265	7.17172	6.88129	6.9066	6.95698	6.97464
1076_OR52N4UTRP1_at	6.71546	6.82067	6.79565	6.75296	6.94121	6.84527	6.77533	6.65485	6.60079	6.6251	6.60971	6.66812	6.69095	6.64372	6.73676	6.86514
1077_OR52N4UTRG_at	6.17734	6.16733	6.65074	6.60486	6.32965	6.34951	6.02983	6.18635	6.29813	6.14548	6.17645	6.22503	6.07761	6.14757	6.28146	6.27988
1078_OR52N4CDS_at	6.77554	6.96257	7.08046	7.14805	7.1247	6.79215	7.46556	6.8104	6.7799	7.04061	6.9008	6.73318	6.84967	6.77448	6.80044	6.81953
1079_OR9G1UTRP1_at	7.54851	7.26347	7.51737	7.26379	7.25896	7.49026	7.26566	7.40102	7.47914	7.24359	7.3153	7.53561	7.34524	7.45958	7.28451	7.454
107_OR8H1UTRG_at	6.04606	5.99406	6.1525	6.13473	6.1224	6.12387	5.93994	5.99909	5.98472	5.98605	5.91733	6.03247	6.00739	6.06919	5.99232	6.09647
1080_OR9G1UTRG_at	7.05007	7.23011	6.99064	7.04366	6.99288	6.99259	7.48655	7.25708	6.88381	7.34955	6.95799	6.98868	7.03469	6.97773	6.82572	6.63376
1081_OR9G1CDS_at	7.33281	7.4201	7.20515	7.2924	7.23849	7.23175	7.12741	7.2864	7.07748	7.3091	7.27701	7.34415	7.05333	7.14114	7.5614	7.47928
1082_OR51S1UTRP1_at	6.81519	6.76025	6.77663	6.80075	6.77523	6.90433	6.89377	6.82995	6.80969	6.77309	6.72718	6.86373	6.78868	6.8695	6.98095	6.81314
1083_OR51S1UTRG_at	7.07563	7.09979	7.20054	7.27227	7.23945	7.19414	7.06524	7.0251	7.15708	7.32308	7.16197	7.11331	7.01312	7.03171	7.03881	7.05582
1084_OR51S1CDS_at	7.66888	7.54707	7.67588	7.46526	7.60115	7.61074	7.392	7.5662	7.50882	7.44126	7.51719	7.62646	7.60199	7.66255	7.74293	7.6949
1085_OR2A4UTRP1_at	7.51031	7.9602	8.00037	8.02693	8.09656	7.95053	8.33145	7.97377	8.01447	8.41059	7.97569	7.71671	7.76438	7.90606	7.66517	7.52479
1086_OR2A4UTRG_s_at	7.61839	7.60912	7.65041	7.54689	7.53473	7.63004	7.10049	7.3323	7.34229	7.18851	7.22643	7.25502	7.4893	7.59599	7.6857	7.35313
1087_OR2A4CDS_s_at	7.31104	7.19804	7.22244	7.20804	7.18887	7.30733	6.75303	6.939	7.12223	6.74248	6.98779	7.0071	7.20463	7.19245	7.30634	7.21375
1088_OR4F14PUTRP1_at	6.212	6.15313	6.25769	6.19211	6.16958	6.18834	6.15512	6.18418	5.99995	6.09061	6.05407	6.05584	6.04949	6.23177	6.07346	5.97615
1089_OR4F14PUTRG_at	6.00749	5.93502	5.84433	5.81128	5.96406	5.91323	5.9401	5.86134	5.84248	5.82838	5.7392	5.77989	5.93338	5.75568	5.90521	5.75047
108_OR1J1UTRP1_at	6.50597	6.60326	6.51237	6.8104	6.48749	6.58764	6.81304	6.42112	6.44311	6.49247	6.57549	6.37464	6.47116	6.50964	6.44451	6.37972
1090_OR4F14PCDS_at	7.70759	7.65604	7.74841	7.68528	7.5196	7.71505	7.54681	7.58442	7.75456	7.49948	7.69567	7.84304	7.55753	7.62585	7.82415	7.74545
1091_OR10J8PUTRP1_at	6.15267	6.20389	6.26503	6.10059	6.16414	6.12549	6.01566	6.19296	6.16617	6.0429	6.06139	6.11926	6.20972	6.11823	6.12064	6.10949
1092_OR10J8PUTRG_at	7.24717	7.10378	7.33934	7.149	7.10166	7.31151	7.04263	7.16387	7.05186	7.16918	7.01548	7.22156	7.33411	7.1725	7.16336	7.0888
1093_OR10J8PCDS_at	6.98447	6.87932	7.01049	6.95215	6.95012	6.97919	6.89083	6.79515	6.86758	6.88873	6.9542	6.9385	7.01606	6.89083	6.96231	6.77988
1097_OR10X1UTRP1_at	7.03315	6.98709	7.00309	6.98333	7.02683	7.02981	6.80018	6.87587	6.99471	6.98554	6.84798	6.96528	6.8804	6.87009	6.92954	7.07508
1098_OR10X1UTRG_at	6.99618	6.9681	6.85637	7.02082	6.93947	6.94365	6.92308	6.9313	6.89314	6.76541	7.0156	6.9712	6.95773	7.05078	6.98901	6.92123
1099_OR10X1CDS_at	7.54614	7.28683	7.48128	7.41873	7.42105	7.61708	7.32929	7.54479	7.37378	7.2201	7.30024	7.46827	7.46611	7.35269	7.48402	7.50346
109_OR1J1UTRP2_at	6.1793	6.2515	6.31485	6.22119	6.23957	6.24134	6.01114	6.20316	6.16424	6.0911	6.08476	6.29864	6.15782	6.11587	6.01549	6.27968
10_OR7A1PCDSB_at	7.60092	7.32952	7.37953	7.35111	7.24242	7.38984	7.43474	7.34367	7.37186	7.17903	7.37601	7.30179	7.43003	7.31584	7.47873	7.43371
1103_OR4D11UTRP1_at	6.21595	6.36487	6.43834	6.48313	6.46516	6.31527	6.12169	6.19605	6.12733	6.14987	6.14707	6.21095	6.09825	6.13429	6.13578	5.97032
1104_OR4D11UTRG_at	6.10054	5.992	6.02237	5.97728	6.17076	6.15994	5.89091	5.95169	6.00209	5.90051	5.89476	5.95944	5.92879	5.9267	6.05805	6.02199
1105_OR4D11CDS_at	7.11221	6.98678	7.21314	7.06976	6.91401	7.02596	6.94976	6.94932	6.97213	6.80536	6.97924	7.11165	7.05232	6.97844	7.1147	7.07212
1106_OR52D1UTRP1_at	7.01976	6.77706	6.92673	6.94011	6.85345	6.94642	6.85696	6.95865	6.78288	6.86972	6.8263	6.83574	6.96	6.90601	6.86113	6.88601
1107_OR52D1UTRG_at	6.63509	6.48331	6.6076	6.53711	6.54665	6.66605	6.48688	6.56622	6.60891	6.4077	6.46146	6.6267	6.56559	6.55729	6.56696	6.60651
1108_OR52D1CDS_at	7.42075	7.26645	7.35755	7.32033	7.28691	7.30144	7.09896	7.291	7.21056	7.31005	7.24444	7.35795	7.29291	7.3464	7.34888	7.37843
1109_OR4D5UTRP1_at	7.25509	7.30451	7.0847	7.25509	7.28232	7.18893	7.29766	7.16721	7.25347	7.33133	7.28478	7.25276	7.09163	7.16457	6.99688	7.05064
110_OR1J1UTRP3_at	6.54905	6.51948	6.56215	6.46141	6.57744	6.57418	6.27583	6.45367	6.41337	6.38133	6.4941	6.65064	6.43055	6.4878	6.46709	6.46885
1110_OR4D5UTRG_at	7.80613	7.50243	7.76588	7.6248	7.67393	7.78145	7.55821	7.57606	7.69277	7.63154	7.66552	7.75767	7.66523	7.60351	7.62105	7.71819
1111_OR4D5CDS_at	7.74799	7.55842	7.68699	7.71676	7.75806	7.73392	7.71574	7.59845	7.73399	7.69712	7.64213	7.73388	7.45329	7.55657	7.72142	7.7749
1112_OR5B21CDSP_at	7.05668	7.00386	6.99813	7.05362	7.00386	7.02895	6.9391	7.0609	6.98845	7.01785	7.08553	7.04316	7.0462	7.00426	7.05327	6.98144
1113_OR5B21UTRG_at	6.99027	6.89469	7.01555	6.98632	6.73239	6.99557	6.65447	6.77624	7.00551	6.86229	6.95771	6.8823	6.97627	6.90449	6.8979	6.90457
1116_OR2B11UTRP1_at	7.27126	7.14164	7.38189	7.33233	7.06654	7.24318	7.12162	7.13569	7.12589	7.12721	7.26519	7.43451	7.26519	7.14408	7.60051	7.39397
1117_OR2B11UTRG_at	5.88844	5.88535	6.00494	5.88852	5.78513	5.70966	5.67919	5.64528	5.79178	5.64945	5.73434	5.67615	5.78107	5.71043	5.58805	5.75694
1118_OR2B11CDS_at	7.07889	6.93859	7.08013	7.09026	6.82693	6.93859	6.8563	6.81739	6.97974	6.99451	6.83294	6.90777	6.99618	7.08836	6.96926	7.00852
1119_OR1N2UTRP1_at	7.12538	7.26609	6.92206	7.20783	7.21137	6.91471	6.95703	7.01281	6.97238	7.26178	7.03807	6.84393	6.88882	6.80605	6.81098	6.77773
111_OR1J1UTRG_at	7.62779	7.81164	7.73247	7.72932	7.84179	7.73363	7.66	7.77584	7.68446	7.82356	7.68514	7.73473	7.68485	7.63561	7.53766	7.73523
1120_OR1N2UTRG_at	6.03384	6.19746	6.0174	6.07823	6.13163	6.03792	6.15536	6.17329	5.91505	5.99654	5.99481	5.85831	6.00819	5.97195	5.83295	5.86978
1121_OR1N2CDS_at	8.07506	8.19695	8.10283	8.16453	8.12146	8.08552	8.06266	8.12542	8.10483	8.15777	8.10304	8.14353	7.93134	7.98092	8.0485	8.1064
1122_OR1J4UTRP1_at	6.88847	6.76561	6.85874	6.82443	6.77963	6.80596	6.7285	6.66255	6.78433	6.74826	6.73406	6.77862	6.79682	6.83809	6.73533	6.81805
1123_OR1J4UTRG_at	7.83517	7.60062	7.60058	7.65944	7.47774	7.72493	7.47931	7.49088	7.52176	7.37394	7.58974	7.75724	7.80215	7.71291	7.62043	7.56088
1124_OR1J4CDS_at	7.29405	7.19127	7.38432	7.42042	7.28532	7.40708	7.58304	7.52237	7.30261	7.40066	7.31743	7.36393	7.46324	7.37346	7.38559	7.41425
1125_OR5P2UTRP1_at	6.63162	6.43995	6.69733	6.46385	6.51524	6.59621	6.52567	6.54874	6.39776	6.4394	6.57697	6.50197	6.56801	6.39232	6.67082	6.59725
1126_OR5P2UTRG_at	6.76598	6.67675	6.6147	6.56666	6.70176	6.66059	6.44366	6.58996	6.48931	6.44447	6.58695	6.64386	6.5335	6.52194	6.49445	6.52824
1127_OR5P2CDS_at	7.38027	7.53444	7.55459	7.50653	7.66798	7.38948	7.27462	7.36307	7.48843	7.41538	7.51637	7.47269	7.20606	7.2961	7.56276	7.38859
1128_OR1B1UTRP1_at	5.61803	5.77756	5.6454	5.7041	5.71429	5.61378	5.45688	5.49441	5.49686	5.57549	5.42135	5.57956	5.51275	5.42261	5.51221	5.56931
1129_OR1B1UTRG_at	6.33447	6.09803	6.25594	6.2267	6.05567	6.15502	6.13178	6.19794	6.28003	6.10253	6.21191	6.22194	6.06302	6.17092	6.23575	6.17644
112_OR1J1CDS_at	7.85932	7.78146	7.83665	7.75428	7.68046	7.82977	7.63941	7.70141	7.63186	7.60513	7.61128	7.76464	7.65577	7.57935	7.71037	7.69357
1130_OR1B1CDS_at	8.28982	8.07428	8.24636	8.16007	8.10863	8.13289	7.86395	7.97801	8.11025	8.08068	8.23204	8.21548	8.03262	8.20392	8.22114	8.26232
1131_OR7A10UTRP1_at	7.30881	7.22986	7.27445	7.17028	7.1271	7.26834	7.10488	7.19148	7.33341	7.15883	7.29095	7.33074	7.16338	7.24279	7.30453	7.23449
1132_OR7A10UTRG_at	6.68593	6.59564	6.51181	6.46427	6.44977	6.50362	6.33155	6.45764	6.4727	6.4532	6.41489	6.39775	6.47736	6.57539	6.40859	6.35192
1133_OR7A10CDS_at	6.68381	6.55214	6.59536	6.60186	6.52714	6.61265	6.48589	6.62695	6.48864	6.50051	6.58442	6.58161	6.53046	6.5388	6.42132	6.68933
1134_OR7A17UTRP1_at	6.0936	6.03089	6.21443	5.99804	6.01898	6.02342	5.8786	5.89319	5.90756	5.85059	5.97513	6.01346	5.98397	5.97337	5.90399	6.03877
1135_OR7A17UTRG_at	7.25825	7.23586	7.38226	7.25342	7.18826	7.44169	7.06308	7.07727	7.1564	6.95476	7.19136	7.24011	7.148	7.2114	7.30224	7.33514
1136_OR7A17CDS_at	7.04166	6.92064	6.89326	6.92484	6.94301	6.78634	6.85987	6.75239	6.79925	6.73569	6.75916	6.68742	6.68041	6.70229	6.79798	6.83835
1137_OR5T3UTRP1_at	6.18982	6.26952	6.21972	6.2319	6.16772	6.13561	6.14164	6.0979	6.13385	6.14971	6.09069	6.01159	6.02549	6.05807	6.10521	6.02988
1138_OR5T3UTRG_at	6.86109	6.9444	6.7549	6.92411	6.86613	6.75921	7.39644	6.97281	6.82636	6.87735	6.76394	6.69568	6.94345	6.71034	6.70968	6.75457
1139_OR5T3CDS_at	5.84237	5.96952	6.05097	5.97728	5.8897	5.93343	5.73401	5.7897	5.76031	5.77563	5.72769	5.85393	5.77441	5.76718	5.77037	5.82111
113_OR4Q2PCDSP_at	6.85168	6.83944	6.96913	6.81225	7.00096	6.97368	6.96574	6.92918	6.93121	7.00211	6.83412	6.9714	7.03726	6.85859	6.94544	6.81074
1140_OR5AN2PUTRP1_at	6.01076	6.05949	6.05644	6.16993	6.085	6.08069	5.96116	5.89368	5.97804	5.81458	5.93846	5.9488	5.87501	5.8452	5.8629	5.97713
1141_OR5AN2PUTRG_at	6.41749	6.52258	6.43913	6.49411	6.51569	6.46857	6.53404	6.40366	6.33194	6.38328	6.33604	6.42699	6.38997	6.39593	6.47334	6.56205
1142_OR5AN2PCDS_at	7.44114	7.23308	7.53712	7.22518	7.13185	7.28965	7.03295	7.21043	7.39177	7.2498	7.23209	7.48674	7.18988	7.3894	7.43484	7.35926
1143_OR1F1UTRP1_at	7.13576	6.87242	6.98534	6.86896	6.87248	7.0581	6.77488	7.00276	6.85698	6.73595	6.81098	6.83665	6.77514	7.02385	6.7487	6.97836
1144_OR1F1UTRG_at	6.80561	6.67366	6.80141	6.61266	6.69936	6.88965	6.53575	6.5498	6.69779	6.65336	6.66328	6.76199	6.57886	6.66302	6.55615	6.53391
1145_OR1F1CDS_at	6.58986	6.52325	6.53783	6.59625	6.56291	6.56294	6.48692	6.48612	6.6081	6.57942	6.54099	6.57117	6.52414	6.52616	6.39956	6.48746
1146_OR7E122PCDSP_x_at	7.52294	7.15505	7.61133	7.12636	7.10852	7.5858	7.17218	7.50617	7.5246	7.15634	7.19878	7.43267	7.58996	7.60013	7.65279	7.62201
1147_OR7E122PUTRG_x_at	10.0797	9.70173	9.71311	9.73672	9.76174	9.97856	9.54002	9.95351	10.0868	9.75311	9.83475	9.89607	9.97239	9.96195	9.97236	9.99897
1148_OR7E111PCDSP_x_at	7.90714	7.87568	7.86872	7.84597	7.80961	7.76034	7.85072	7.7385	7.54854	7.71	7.79655	7.82809	7.71134	7.86336	7.63888	7.7506
1149_OR7E111PUTRG_at	7.51525	7.47032	7.78245	7.85547	8.05112	7.64487	7.37377	7.3458	7.24047	7.49654	7.58412	7.43031	7.40546	7.30855	7.39678	7.41535
1149_OR7E111PUTRG_x_at	6.99009	7.08515	7.00887	7.2492	7.21738	7.18322	6.82533	6.85239	6.74329	6.97075	6.8698	7.00943	6.78605	6.83642	6.8894	6.84356
114_OR4Q2PUTRP1_at	6.14384	6.21186	6.24995	6.28037	6.23502	6.1389	6.11775	6.02247	6.10693	6.11239	6.04269	6.1742	6.03256	6.04166	6.19507	6.07642
1150_OR7E149PCDSP_x_at	6.10749	6.09803	6.16241	6.09103	6.29348	6.07242	5.88176	5.77268	6.03327	5.98443	6.06091	5.94868	5.82226	5.90892	5.93719	6.06116
1151_OR7E149PUTRG_x_at	5.74613	5.77301	5.77346	5.74613	5.76703	5.86721	5.57165	5.60245	5.59643	5.5555	5.60668	5.64415	5.80373	5.66407	5.47778	5.66799
1152_OR10G6UTRP1_at	5.96923	6.06319	5.89156	6.1664	6.08044	5.95705	6.0044	5.98072	5.84157	5.92205	5.96973	5.8706	5.8713	5.86487	5.84418	5.95429
1153_OR10G6UTRG_at	6.75367	6.643	6.72184	6.58805	6.6645	6.72518	6.54732	6.64293	6.53387	6.48081	6.46767	6.6966	6.61629	6.6286	6.71532	6.80396
1154_OR10G6CDS_at	7.27767	7.29807	7.46042	7.31983	7.32239	7.26102	7.21961	7.17783	7.23872	7.27449	7.32307	7.28726	7.30994	7.30706	7.33457	7.43007
1159_OR7E105PUTRP1_at	6.85898	6.84095	6.96339	6.92891	6.92167	6.85409	6.87465	7.00108	6.92711	6.97591	6.79448	6.94563	7.03134	7.13767	7.04573	6.93968
115_OR4Q2PUTRP2_at	6.2062	6.26771	6.29496	6.32089	6.42458	6.20977	6.4059	6.19293	6.0231	6.22639	6.23721	6.08406	6.18061	6.24688	6.00297	5.94012
1161_OR7E105PCDS_at	7.46266	7.50452	7.55778	7.69448	7.51276	7.9541	7.58782	7.91201	7.51482	7.61349	7.62114	7.66671	8.08597	7.75086	7.73915	7.62242
1161_OR7E105PCDS_x_at	7.59092	7.74049	7.67713	7.68906	7.58757	7.93559	7.58706	7.93878	7.60579	7.62864	7.66104	7.66594	8.06263	7.76981	7.79795	7.64504
1162_OR1C1UTRP1_at	6.53415	6.51803	6.69753	6.7411	6.55617	6.7234	6.48418	6.43825	6.71299	6.39491	6.60703	6.68742	6.50918	6.56603	6.51541	6.49675
1163_OR1C1UTRG_at	5.82728	5.98109	5.92843	5.90689	5.89127	5.83015	5.76211	5.80344	5.77085	5.76651	5.75635	5.72258	5.81554	5.7865	5.78738	5.71211
1164_OR1C1CDS_at	7.65256	7.75258	7.69781	7.78843	7.79696	7.68913	7.60745	7.57812	7.5536	7.75296	7.78343	7.5293	7.63728	7.59318	7.72848	7.70239
1165_OR7E22PCDSP_at	6.39094	6.27414	6.39993	6.20357	6.44873	6.55455	5.82209	5.98909	5.89843	5.89908	6.01904	6.05128	6.02788	6.12295	6.07885	6.05906
1165_OR7E22PCDSP_x_at	6.55576	6.39975	6.32887	6.1249	6.50319	6.52885	5.92505	6.05073	5.97294	5.84479	5.98624	6.07448	5.99591	6.11295	6.10964	6.02003
1166_OR7E22PUTRG_at	8.56986	8.48739	8.54941	8.47032	8.37991	8.41461	7.98364	8.1127	8.25003	8.37877	8.46006	8.52918	8.34423	8.33345	8.67631	8.65787
116_OR4Q2PUTRG_at	7.41259	7.58262	7.43176	7.55459	7.53293	7.49711	7.70678	7.58519	7.53282	7.48107	7.38263	7.40218	7.59818	7.4787	7.38928	7.34983
1170_OR7E8PCDSP_x_at	7.84382	7.57958	7.74333	7.65578	7.66888	7.82848	7.22905	7.57534	7.91518	7.49927	7.51963	7.6267	7.64414	7.63404	7.79822	7.67814
1171_OR7E8PUTRG_x_at	6.16544	5.99235	6.18977	6.0271	6.02237	6.08149	5.8563	5.96643	6.18553	6.03313	6.07158	6.20504	5.98627	5.96741	6.14501	6.12692
1174_OR7E161PCDSP_x_at	5.99493	6.05072	5.96004	6.08161	6.06055	5.99493	6.04476	5.89133	5.91666	5.83696	5.9368	5.86905	5.92536	5.90158	5.80496	5.76173
1175_OR7E161PUTRG_at	8.40297	8.28939	8.18023	8.18147	8.40002	8.50601	8.90987	8.77444	8.30155	8.37693	8.34705	8.2842	8.42056	8.38528	8.32019	8.47256
1176_OR7E4PCDSP_x_at	7.40945	7.22023	7.36456	7.20878	7.17502	7.23078	6.86951	7.03922	7.1661	7.00076	7.19111	7.29138	7.13734	7.12444	7.25137	7.13682
1177_OR7E4PUTRG_x_at	9.80786	9.61543	9.83958	9.53156	9.61343	9.85694	9.44786	9.8327	9.89923	9.49155	9.64295	9.68817	10.3437	10.0419	10.0302	10.0424
117_OR51T1CDSP_at	7.76005	7.47155	7.62238	7.64265	7.52796	7.71775	7.40684	7.5733	7.67869	7.50491	7.60163	7.66529	7.51798	7.711	7.70964	7.74531
1181_OR7E128PCDSP_x_at	9.02773	8.90219	8.99747	9.00059	8.91566	8.92519	9.0024	8.93555	8.96133	9.07053	8.72751	8.85474	9.13623	9.019	8.76545	8.83475
1182_OR7E128PUTRG_x_at	6.17334	6.07118	6.10669	6.06475	6.20508	6.04851	5.98287	6.0517	5.90896	6.06228	5.9325	5.83832	6.05567	5.9719	6.00475	5.82948
1183_OR7E145PUTRP1_x_at	6.30924	6.2157	6.41136	6.3837	6.33921	6.49882	6.21009	6.44542	6.59475	6.25164	6.1882	6.2477	6.79734	6.45667	6.38128	6.28834
1184_OR7E145PUTRG_x_at	6.67403	6.70216	6.58386	6.60933	6.7111	6.70863	6.72506	6.65329	6.7384	6.81843	6.70063	6.73693	6.70227	6.71535	6.63835	6.69359
1185_OR7E145PCDS_x_at	6.71301	6.7258	6.69421	6.68983	6.6869	7.0398	6.83384	7.06897	6.67538	6.73639	6.68521	6.72707	7.12806	6.89708	6.70704	6.85202
118_OR51T1UTRP1_at	6.53913	6.50785	6.48541	6.57227	6.5774	6.48788	6.22047	6.27657	6.57348	6.47298	6.45145	6.53872	6.25933	6.36845	6.33434	6.45924
1191_OR7E115PCDSP_x_at	7.26432	7.16969	6.75514	6.88163	7.41113	7.31809	7.60185	7.12103	6.99642	6.95248	6.95457	6.79876	6.87288	6.94075	6.89051	6.77426
1192_OR7E115PUTRG_x_at	6.64819	6.47075	6.67712	6.39803	6.56787	6.78553	6.5541	6.83083	6.68966	6.48644	6.34689	6.54649	7.23771	6.99812	6.6081	6.63679
1196_OR52I1UTRP1_at	7.1073	7.1408	7.05392	7.08469	7.08026	7.09781	6.85767	6.98284	7.19991	6.89149	6.90888	6.99582	7.08315	7.03336	6.93056	7.08775
1197_OR52I1UTRG_at	6.1227	6.05375	6.18322	6.19749	6.10246	6.11894	6.08437	5.99292	6.07299	5.91716	5.99701	6.06576	6.08705	6.10999	5.93242	5.80095
1198_OR52I1CDS_at	6.39097	6.29266	6.34224	6.31252	6.3339	6.38658	6.26101	6.205	6.33322	6.29972	6.20995	6.33745	6.25382	6.14909	6.27837	6.38242
1199_OR10D1PUTRP1_at	6.82789	6.80391	6.72923	6.86212	6.84173	6.81641	6.80391	6.81733	6.62402	6.77129	6.91553	6.71629	6.63233	6.74067	6.59716	6.5904
119_OR51T1UTRP2_at	6.45121	6.49765	6.55347	6.60486	6.60892	6.4865	6.88246	6.50403	6.48527	6.36671	6.4906	6.47296	6.48673	6.38803	6.33114	6.27811
11_OR7A1PUTRP1_at	7.40929	7.2684	7.4436	7.21643	7.22253	7.48403	7.19444	7.17466	7.19952	7.31799	7.31579	7.30281	7.38561	7.23556	7.43833	7.35102
1200_OR10D1PUTRG_at	6.97764	6.79381	6.97607	6.85537	6.81948	6.9357	6.65441	6.95865	6.74149	6.71443	6.76366	6.93773	6.76959	6.95493	6.84933	6.94263
1201_OR10D1PCDS_at	7.98365	7.53547	7.87458	7.83223	7.70736	7.83224	7.38493	7.73548	7.81341	7.6135	7.77341	7.95075	7.57196	7.76032	8.06271	7.99833
1202_OR2F1UTRP1_at	6.91257	6.87242	6.90866	6.89366	6.95852	6.89692	6.85182	6.78959	6.70226	7.20658	6.79436	6.81217	6.65097	6.74033	6.81098	6.72018
1203_OR2F1UTRG_at	6.60399	6.83455	6.6695	6.74204	6.85454	6.90602	6.87839	6.58351	6.70542	6.74536	6.71279	6.7771	6.56958	6.62616	6.39491	6.45949
1204_OR2F1CDS_at	6.39478	6.26769	6.39052	6.23072	6.25008	6.40656	6.04713	6.10615	6.24658	6.19986	6.10423	6.28228	6.33062	6.28207	6.31379	6.37316
1205_OR8B8UTRP1_at	6.53479	6.27247	6.60239	6.46894	6.40679	6.55306	6.29685	6.29756	6.28943	6.30085	6.3466	6.33313	6.32638	6.36917	6.29472	6.33938
1206_OR8B8UTRG_at	7.44688	7.2062	7.42993	7.28686	7.21814	7.29468	7.2649	7.28429	7.34671	7.28946	7.20752	7.31645	7.14664	7.22664	7.29733	7.23268
1207_OR8B8CDS_at	7.60012	7.41519	7.5228	7.46459	7.35817	7.54652	7.37754	7.48145	7.55496	7.22419	7.56177	7.53167	7.533	7.52535	7.60368	7.61045
1208_OR6M2PUTRP1_at	7.16241	7.15102	7.21464	7.2488	7.29264	7.19763	7.20428	7.35755	7.0087	7.17236	7.21159	7.04445	7.20801	7.18112	6.94073	7.09578
1209_OR6M2PUTRG_at	6.96165	6.89777	7.04257	6.96165	7.01141	6.90209	6.83314	6.85589	6.88763	6.83548	6.99258	6.80492	6.93665	6.8619	6.86198	6.89477
120_OR51T1UTRG_at	7.05387	6.8591	6.95226	6.93226	6.81022	6.98486	6.74948	6.99058	6.8979	6.76292	6.79924	6.99083	6.82669	6.84554	6.88275	6.84259
1210_OR6M2PCDS_at	7.09312	7.14821	7.13653	7.0551	7.06668	7.11074	7.03527	7.01792	7.06782	7.04301	7.04987	7.07467	7.09583	7.03354	7.16588	7.116
1211_OR6D1PUTRP1_at	6.14769	6.18184	6.32738	6.28298	6.16563	6.17659	5.98991	6.09555	6.22918	6.02744	6.20741	6.12265	6.06995	6.10399	6.09377	6.11196
1212_OR6D1PUTRG_at	10.4815	9.89718	10.4338	10.0091	10.3283	10.6517	9.92355	10.6281	10.6523	10.1674	9.97301	10.2115	10.2391	10.3698	9.941	10.019
1212_OR6D1PUTRG_x_at	9.92328	9.63916	9.88786	9.67354	9.7754	10.0103	9.57013	9.93235	9.78789	9.61388	9.77541	9.97034	9.87241	9.94825	9.30469	9.44802
1213_OR6D1PCDS_at	7.29041	7.4224	7.46574	7.40805	7.44149	7.3961	7.26482	7.32534	7.43772	7.32349	7.46661	7.40803	7.07676	7.37728	7.47506	7.56285
1214_OR4K5UTRB_at	7.22137	7.04361	7.19709	6.99566	7.01867	7.19162	7.05188	7.02988	7.3452	7.1343	7.13224	7.27267	7.03951	7.09363	7.15342	7.25819
1215_OR4K5UTRB_at	7.42735	7.58688	7.48605	7.65713	7.67105	7.39634	7.52628	7.50323	7.41913	7.50754	7.54417	7.39547	7.3958	7.41201	7.42756	7.4055
1216_OR4K5CDS_at	7.31466	7.41222	7.50482	7.35967	7.40372	7.31288	7.326	7.19998	7.35615	7.21074	7.36144	7.30162	7.15045	7.36515	7.30239	7.45426
1217_OR4F15UTRP1_at	7.35947	7.57628	7.37214	7.61991	7.4177	7.39092	7.87397	7.41377	7.36614	7.53533	7.34473	7.26105	7.34327	7.34458	7.23327	7.29715
1218_OR4F15UTRG_at	6.4866	6.47187	6.5613	6.5317	6.58367	6.4866	6.45797	6.54201	6.39367	6.55017	6.40943	6.39491	6.42079	6.43574	6.58428	6.53727
1219_OR4F15CDS_at	7.22358	7.25544	7.33746	7.30378	7.14884	7.27236	7.11784	7.17855	7.28347	7.2128	7.28057	7.33478	7.18964	7.12744	7.30849	7.43253
121_OR5AR1UTRP1_at	6.82961	6.7261	6.66861	6.64359	6.77479	6.78288	6.51237	6.71336	6.67502	6.61966	6.57468	6.71999	6.58946	6.58659	6.66089	6.59418
1221_OR1P1PUTRG_at	8.05404	8.17587	8.304	8.31521	8.33691	8.3617	8.24461	8.19837	7.86576	8.13688	8.0751	8.03031	8.29723	8.36991	8.1232	7.95118
1221_OR1P1PUTRG_x_at	9.24527	9.11143	9.30298	9.18529	9.40423	9.48016	7.52867	7.86356	8.41996	7.36857	9.00957	8.97736	9.30058	9.11967	9.45381	9.18492
1222_OR1P1PCDS_at	8.07583	7.96512	8.1384	7.98323	8.02583	8.0959	7.64761	7.98017	8.23641	7.97178	8.02974	8.24731	7.98941	8.11881	8.37865	8.37072
1223_OR6C64PUTRP1_at	7.29037	7.45846	7.47683	7.39886	7.45184	7.45184	7.43048	7.52731	7.4521	7.54856	7.36825	7.44929	7.49185	7.5778	7.40319	7.52337
1224_OR6C64PUTRG_at	6.50485	6.41222	6.67501	6.48972	6.6185	6.59246	6.56317	6.58886	6.36217	6.48248	6.44424	6.51531	6.67585	6.63383	6.3724	6.47549
1225_OR6C64PCDS_at	7.25109	7.22286	7.20352	7.28043	7.2764	7.29746	7.40826	7.17239	7.18708	7.15334	7.26556	7.29009	7.18661	7.20565	7.01823	7.19613
1226_OR8D4UTRP1_at	6.94475	6.71103	6.85864	6.74781	6.77693	6.97999	6.80956	6.82273	6.85287	6.84164	6.79461	6.75425	6.90204	6.96022	6.93081	6.93504
1227_OR8D4UTRG_at	6.0192	6.12102	6.11147	5.99324	6.03922	6.07868	5.99536	5.93543	6.05672	5.937	6.12282	6.16515	5.88768	6.0072	5.98093	6.0957
1228_OR8D4CDS_at	8.03388	7.91017	8.13271	7.81622	7.92455	8.10332	7.60685	7.80364	7.92489	7.72814	8.18808	8.26321	7.85807	7.89078	8.09769	7.81144
1229_OR4D1UTRP1_at	7.06552	7.09606	7.10347	6.86979	7.0594	6.96897	7.0777	6.99388	7.12192	7.13727	7.03561	6.93026	6.93806	6.82658	6.97402	6.8969
122_OR5AR1UTRP2_at	6.88213	6.85236	6.93546	6.91687	6.94606	6.84143	6.86602	6.84727	6.86818	6.98152	6.84917	6.79996	6.77357	6.84965	6.82987	6.83875
1230_OR4D1UTRG_at	7.63751	7.57333	7.61297	7.49052	7.41406	7.54648	7.62849	7.60938	7.61434	7.64096	7.60112	7.66027	7.55572	7.54555	7.6031	7.57972
1231_OR4D1CDS_at	7.39747	7.07084	7.28851	7.27174	7.16528	7.2462	6.98306	7.12741	7.25233	7.1309	7.14895	7.23712	7.18288	7.23912	7.34529	7.32469
1232_OR2T7UTRP1_at	6.02375	6.15313	6.04439	6.19591	6.05565	6.13299	6.07563	5.9623	5.99531	6.0385	6.06571	5.98947	5.92026	5.97105	5.8537	5.86406
1233_OR2T7UTRG_at	7.77533	7.56633	7.62522	7.44059	7.64562	7.78354	6.98102	7.33028	7.9619	7.30052	7.49451	7.71354	7.73232	7.61239	7.78412	7.74377
1235_OR5M8UTRP1_at	6.78901	6.68181	6.63011	6.74274	6.56732	6.64245	6.42348	6.55092	6.68006	6.59801	6.64958	6.63759	6.55743	6.50387	6.40836	6.56619
1236_OR5M8UTRG_at	6.80217	6.81261	6.77736	6.62596	6.78001	6.68983	6.53911	6.7386	6.68167	6.72615	6.59575	6.58263	6.61305	6.69478	6.63061	6.70238
1237_OR5M8CDS_at	6.67365	6.88606	6.75351	6.9042	6.87732	6.86269	7.24919	6.89249	6.81243	7.06334	6.85952	6.69434	6.85695	6.77098	6.63126	6.71776
1238_OR2A1UTRP1_s_at	6.34337	6.25424	6.35953	6.33992	6.20121	6.33183	6.23317	6.08687	6.25507	6.17088	6.23441	6.20045	6.2553	6.26544	6.32953	6.16126
1239_OR2A1UTRG_s_at	6.00646	6.15578	6.13135	6.17856	6.13188	6.10466	6.05243	6.00238	6.00137	5.93295	6.0631	5.84978	6.05177	6.03944	6.07812	6.02408
123_OR5AR1UTRP3_at	6.14241	6.13179	6.1455	6.04439	6.13798	6.24476	6.08598	6.15659	6.01868	6.01477	6.12428	5.99492	6.03262	6.09643	6.05893	6.07046
1240_OR2A1CDS_s_at	6.95015	7.06233	6.90886	6.96799	7.14296	6.9687	7.21286	7.09745	6.92951	7.0062	6.91179	6.817	6.91323	6.85109	6.86104	6.92735
1241_OR4D2UTRP1_at	7.72691	7.73019	7.6515	7.71665	7.76486	7.84617	7.76866	7.85557	7.75996	7.74893	7.56069	7.6051	7.79333	7.59873	7.62525	7.74007
1241_OR4D2UTRP1_s_at	8.14686	8.21543	8.23705	8.10087	8.11679	8.24953	8.31655	8.33938	8.23082	8.29351	8.07592	8.14091	8.15079	8.22347	7.97069	7.9923
1242_OR4D2UTRG_at	6.76553	6.6934	7.02371	6.91153	6.82128	6.75362	6.96058	6.92712	6.73595	6.69869	6.82466	6.77968	6.72487	6.78186	6.79237	6.92641
1243_OR4D2CDS_at	7.81891	7.81148	7.83089	7.81751	7.80034	7.78187	7.78517	7.88132	7.8112	7.74992	7.72685	7.63998	7.92103	7.80323	7.81678	7.72367
1243_OR4D2CDS_s_at	7.09593	7.12722	7.18653	7.0129	7.04296	7.12722	6.96956	7.18328	7.13659	7.04173	7.06649	7.0659	7.09534	7.14658	7.14817	7.08603
1244_OR4C16UTRP1_at	7.48228	7.33375	7.39089	7.35004	7.37263	7.32458	7.29367	7.4522	7.19683	7.32671	7.38681	7.46576	7.41458	7.33043	7.31191	7.28064
1245_OR4C16UTRG_at	5.87856	5.84396	5.91513	5.87726	5.89488	6.01866	5.85498	5.72068	5.80327	5.70607	5.76289	5.73799	5.83117	5.6555	5.75845	5.82703
1246_OR4C16CDS_at	7.82665	7.80045	7.88733	7.71901	7.69609	7.80563	7.64137	7.96784	7.92527	7.93851	7.71574	7.82209	7.76415	7.81844	7.88614	7.7819
1247_OR10H5UTRB_at	5.9216	5.94776	5.85471	5.93967	5.93133	5.94776	5.79917	5.81037	5.7505	5.84353	5.8279	5.79371	5.81115	5.79678	5.83885	5.90284
1249_OR10H5CDS_at	6.74698	6.58723	6.52806	6.58744	6.49207	6.48499	6.6202	6.63242	6.71777	6.8	6.52869	6.54886	6.4789	6.56822	6.41423	6.51356
124_OR5AR1UTRG_at	6.30133	6.37897	6.29017	6.24153	6.31674	6.27171	6.2877	6.2956	6.2655	6.20708	6.21672	6.11863	6.12858	6.22917	6.22205	6.17572
1250_OR52W1CDSP_at	7.52545	7.34133	7.49842	7.17	7.18246	7.41983	7.1496	7.39201	7.28934	7.27535	7.38269	7.46861	7.48428	7.3108	7.75097	7.59943
1251_OR52W1UTRG_at	6.59319	6.84023	6.68603	6.80641	6.77697	6.73195	6.83546	6.59393	6.62907	6.76686	6.7193	6.5507	6.61168	6.71217	6.62614	6.57188
1252_OR51L1UTRP1_at	7.95517	7.96574	7.80494	7.91121	7.97139	8.00627	7.6889	7.68178	7.69756	7.7213	7.78276	7.7168	7.54516	7.61555	7.55676	7.60694
1253_OR51L1UTRG_at	6.91359	7.02956	6.85314	6.91687	6.75933	6.86953	6.80066	6.82477	6.79128	6.85547	6.84634	6.84356	6.91404	6.81725	6.70675	6.84019
1254_OR51L1CDS_at	7.56628	7.47084	7.68731	7.45244	7.38769	7.53123	7.25227	7.42865	7.41055	7.17351	7.32085	7.48402	7.41341	7.43162	7.58642	7.62959
1255_OR13J1UTRP1_at	6.54432	6.58795	6.47677	6.43185	6.47925	6.4457	6.41761	6.42267	6.56328	6.42814	6.45733	6.49013	6.33301	6.42322	6.53095	6.52523
1256_OR13J1UTRG_at	7.05904	6.98185	6.93432	7.03547	6.91621	7.17746	6.91655	6.99249	6.85051	6.9102	7.06684	6.96479	7.00377	6.96368	7.17019	7.0635
1257_OR13J1CDS_at	6.97589	6.77418	7.03277	6.83595	6.77034	6.93271	6.55103	6.6957	6.58817	6.53231	6.69428	6.95102	6.78605	6.7608	7.05774	7.01966
1258_OR2B4PUTRP1_at	6.43836	6.48762	6.47932	6.60925	6.6145	6.51483	6.52616	6.42547	6.47538	6.6046	6.6645	6.3898	6.49125	6.47976	6.35657	6.38951
1259_OR2B4PUTRG_at	6.32718	6.15328	6.12312	6.18471	6.07789	6.25269	5.96607	6.06879	6.36034	6.2436	6.10394	6.11564	6.00201	5.98262	6.01874	6.16972
125_OR5AR1CDS_at	7.76733	7.84003	7.7858	7.83856	7.8665	7.66391	7.73628	7.93365	7.7617	7.88522	7.80604	7.87452	7.91759	7.83024	7.99808	8.12407
1260_OR2B4PCDS_at	7.35057	7.29559	7.28361	7.22668	7.34276	7.29725	7.28954	7.25231	7.36384	7.08536	7.26934	7.30984	7.19006	7.1771	7.2112	7.25158
1261_OR10P1UTRP1_at	7.09212	7.09099	7.098	7.0402	7.00234	7.13836	6.73346	6.92583	7.0319	6.83006	7.00708	7.11693	7.1764	7.10385	7.21476	7.07904
1262_OR10P1UTRG_at	6.65293	6.51307	6.66665	6.59335	6.45459	6.68975	6.24385	6.47717	6.58303	6.36997	6.55349	6.67779	6.7091	6.5905	6.74854	6.81375
1263_OR10P1CDS_at	8.14013	8.11852	8.22882	8.01959	8.04153	8.06817	8.64035	8.53542	8.16622	8.2372	8.09857	8.12833	8.33217	8.42166	8.39997	8.16622
1264_OR11J2PUTRP1_at	6.89708	6.6826	6.84102	6.79313	6.67194	6.85084	6.77204	6.72031	6.95797	6.67305	6.81759	6.97567	6.60354	6.74607	6.80711	6.83135
1265_OR11J2PUTRG_at	7.68413	7.88773	7.80193	8.03892	8.03926	7.76818	8.25675	7.81954	7.79819	8.00707	7.89284	7.93862	7.80056	7.81415	7.83903	7.63071
1266_OR11J2PCDS_at	7.25076	7.18303	7.21843	7.19454	7.30592	7.16491	7.04712	6.95903	7.11196	7.00661	7.18879	7.41307	7.14184	7.16851	7.07896	7.19175
1267_OR7C2UTRP1_at	6.47763	6.41253	6.49688	6.4457	6.48092	6.62992	6.3217	6.54363	6.58691	6.33303	6.44596	6.40572	6.26145	6.44304	6.37001	6.30256
1268_OR7C2UTRB_at	6.72798	6.81806	6.86927	6.86687	6.82226	6.73128	6.61001	6.636	6.8369	6.75479	6.81204	6.76571	6.6819	6.75215	6.71242	6.66083
1269_OR7C2CDS_at	7.23399	7.19809	7.19496	7.12114	7.22561	7.24022	7.21154	7.31584	7.31236	7.19501	7.21361	7.18602	7.1564	7.12358	7.11787	7.1153
126_OR6C66PUTRP1_at	6.91327	6.79672	6.87983	6.76089	6.69252	6.7897	6.70607	6.69462	6.91737	6.67561	6.60473	6.76008	6.62407	6.70459	6.77805	6.78027
1270_OR51G1UTRP1_at	6.27441	6.21003	6.14244	6.13965	6.19965	6.17659	6.03288	6.00785	6.16016	6.00858	6.17208	6.13691	5.9145	6.1324	6.25088	6.07756
1271_OR51G1UTRG_at	7.01226	7.14347	7.08987	7.06074	7.03261	7.07989	7.19218	7.18434	7.11298	7.1519	7.05397	7.14764	7.12452	7.12677	7.01246	7.06828
1272_OR51G1CDS_at	7.4885	7.4556	7.52602	7.53553	7.41347	7.41832	7.29087	7.4472	7.5628	7.35941	7.39107	7.58335	7.51259	7.51302	7.55378	7.58
1273_OR13D3PUTRP1_at	7.55827	7.54516	7.69039	7.64265	7.72189	7.44557	7.7555	7.65951	7.64335	7.67126	7.68805	7.62157	7.58548	7.55316	7.58535	7.72694
1274_OR13D3PUTRB_at	7.29276	7.24485	7.33985	7.28001	7.24911	7.32846	6.83657	6.93065	6.99571	6.93264	7.27214	7.11725	7.0531	7.01613	6.98123	6.99331
1275_OR13D3PCDS_at	6.26914	6.27271	6.41353	6.29008	6.29707	6.24344	6.13244	6.14501	6.20381	6.0606	6.16793	6.21027	6.13267	6.28313	6.3271	6.34364
1276_OR10A5UTRP1_at	6.24308	6.13863	6.13499	6.19927	5.99379	6.22426	6.05048	6.033	6.09818	5.94155	5.98942	6.02763	6.40893	6.0996	5.97841	6.02203
1276_OR10A5UTRP1_x_at	6.25475	6.12813	6.31793	6.21324	6.21605	6.24708	5.96508	6.11248	6.25381	6.12893	6.1402	6.17534	6.11206	6.13831	6.1124	6.02962
1277_OR10A5UTRG_at	7.98679	7.75377	8.04151	7.75841	7.74707	8.09728	7.84507	7.93169	7.88918	7.70487	7.85295	7.94145	7.92201	7.97274	7.811	7.84507
1278_OR10A5CDS_at	6.59662	6.71142	6.58148	6.61961	6.63538	6.56446	6.73269	6.60676	6.46963	6.68424	6.54113	6.45182	6.58462	6.39893	6.3259	6.26837
1279_OR8T1PUTRP1_at	10.3802	10.0138	9.64941	9.05099	9.74455	10.2352	8.57505	9.16445	9.46162	8.63409	9.20188	9.71827	9.10442	9.15481	9.52629	9.47178
127_OR6C66PUTRP2_at	6.07812	6.10756	6.04363	6.08923	6.09859	6.01506	5.84693	5.84984	6.03822	5.94613	5.91337	5.98555	6.03045	5.9437	5.86494	6.0992
1280_OR8T1PUTRG_at	7.74511	7.26533	7.47454	7.17283	7.28922	7.51799	7.27746	7.6996	7.47269	7.04961	7.43306	7.55903	7.37794	7.38388	7.44639	7.36356
1281_OR8T1PCDS_at	7.83224	7.73649	7.67266	7.6882	7.83979	7.71826	8.07924	7.82873	7.76242	7.98008	7.64908	7.63486	7.64414	7.67623	7.38274	7.60433
1282_OR9Q2CDSP_at	7.24411	6.96075	7.17408	7.00133	7.08158	7.21173	6.98486	7.08026	7.12326	7.13434	7.19798	7.2329	7.18876	7.29243	7.39481	7.27163
1283_OR9Q2UTRB_at	8.16239	8.50227	8.33166	8.59415	8.36293	8.33539	8.6642	8.32589	8.27837	8.70837	8.56585	8.35829	8.32745	8.26324	8.0127	8.23998
1284_OR10D3PUTRP1_at	7.68988	7.55075	7.54	7.3792	7.46376	7.46734	7.51568	7.57886	7.61577	7.5108	7.54538	7.54154	7.49835	7.64955	7.52567	7.53031
1285_OR10D3PUTRG_at	7.09846	6.93467	7.09567	6.97331	6.96316	7.10154	6.9533	7.02729	7.04975	6.86316	6.8311	7.0752	6.91536	7.02496	6.99478	6.98329
1286_OR10D3PCDS_at	7.84713	7.66989	7.84209	7.74931	7.78823	7.81595	7.59671	7.64974	7.58398	7.53779	7.76387	7.73773	7.65302	7.75303	7.8385	7.84407
1287_OR5M9UTRP1_at	6.48382	6.31892	6.47478	6.42547	6.39854	6.28347	6.47093	6.43353	6.24269	6.46074	6.25221	6.20423	6.21434	6.2393	6.26198	6.29508
1288_OR5M9UTRB_at	6.63689	6.5991	6.72607	6.69258	6.59831	6.46822	6.51164	6.52155	6.55721	6.36577	6.53181	6.63974	6.46581	6.40512	6.65926	6.55385
1289_OR5M9CDS_at	6.63125	6.55235	6.75199	6.57807	6.5378	6.52419	6.68598	6.56461	6.51915	6.60621	6.5873	6.38855	6.4604	6.50585	6.64876	6.6568
128_OR6C66PUTRP3_at	7.14636	7.06915	7.17032	7.11806	7.12732	7.11547	7.19405	7.09424	7.03548	7.00888	7.00065	6.96143	7.1835	7.16089	7.18753	7.06005
1290_OR6C7PCDSP_at	6.76224	7.07278	6.69542	7.06452	7.0747	6.80447	7.37704	6.92528	6.81186	6.97634	7.01582	6.6619	6.81742	6.76653	6.61149	6.76449
1291_OR6C7PUTRG_x_at	8.96731	9.02122	9.79252	9.32709	9.44845	9.66591	7.25229	7.35339	8.44612	6.18529	9.26526	9.00147	8.79894	8.64083	9.28173	8.87064
1292_OR2V2UTRP1_at	6.60271	6.58519	6.71835	6.73591	6.64801	6.61256	6.36204	6.44061	6.49944	6.44701	6.55523	6.47768	6.43422	6.46427	6.61607	6.68221
1293_OR2V2UTRG_at	7.10837	7.19694	7.2159	7.22222	7.22586	7.19525	7.40307	7.05197	6.95042	7.05029	7.18211	7.09116	7.05288	7.06956	6.97016	7.1178
1294_OR2V2CDS_at	6.8246	6.72742	6.9897	6.76845	6.82387	6.81016	6.60129	6.66252	6.74921	6.5838	6.78103	6.95748	6.6821	6.82699	6.96083	6.91972
1295_OR52J1PUTRP1_at	7.08207	6.99084	7.0072	7.10437	7.08348	7.1446	7.28028	7.09359	6.89357	7.08712	6.95658	7.02864	7.08712	6.93019	6.96939	6.94581
1296_OR52J1PUTRB_at	7.39425	7.43308	7.3852	7.31892	7.28898	7.32329	7.3074	7.52616	7.2215	7.26067	7.26921	7.27617	7.42416	7.40274	7.3377	7.26304
1297_OR52J1PCDS_at	7.43026	7.39543	7.48127	7.41222	7.2993	7.38656	7.56476	7.327	7.38905	7.49342	7.47886	7.53039	7.41718	7.36927	7.51769	7.57264
1298_OR5BU1UTRP1_at	7.6794	7.51285	7.73706	7.5907	7.42634	7.69891	7.45805	7.67211	7.61645	7.46144	7.60215	7.83699	7.62748	7.58525	7.63882	7.71587
1299_OR5BU1UTRB_at	7.52156	7.41778	7.51364	7.37691	7.40157	7.4866	7.38504	7.31328	7.43356	7.25488	7.46527	7.37761	7.34393	7.37761	7.44118	7.5379
129_OR6C66PUTRG_at	6.2467	6.20873	6.33272	6.22561	6.14447	6.10758	6.06616	5.95169	6.12956	6.11497	6.06091	6.15086	6.01783	6.07784	6.07527	6.20679
12_OR7A1PUTRP2_at	6.87447	7.02147	6.75004	7.06019	7.16087	6.85818	7.39755	6.89566	6.84837	6.9246	6.98868	6.8599	6.8124	6.75076	6.84449	6.8919
1300_OR5BU1CDS_at	6.9624	6.77	6.91804	6.76643	6.71441	6.90583	6.68971	6.75086	6.91856	6.66124	6.81368	6.95554	6.80686	6.76013	6.9874	6.98466
1301_OR9Q1UTRP1_at	6.20997	6.2518	6.35168	6.23017	6.17701	6.28653	6.09781	6.15407	6.13913	6.13164	6.02959	6.10639	6.23218	6.19471	6.16057	6.27977
1302_OR9Q1UTRG_at	6.3938	6.35538	6.46651	6.29265	6.46401	6.29626	6.4462	6.23795	6.25507	6.26863	6.17964	6.12564	6.31777	6.20479	6.38321	6.08594
1303_OR9Q1CDS_at	7.87546	7.78245	7.73821	7.69506	7.72905	7.85915	7.59624	7.73834	7.66671	7.65775	7.87676	7.78624	7.82764	7.80503	8.01342	7.69326
1304_OR2J3UTRP1_at	5.89037	5.99918	5.94765	5.98684	5.84127	5.99259	5.78613	5.80854	5.7728	5.89581	5.90791	5.74556	5.89012	5.72052	5.71868	5.72645
1305_OR2J3UTRB_at	6.13271	6.06724	6.11894	6.11791	6.14457	6.13923	6.08496	6.01177	5.9068	6.07301	6.02343	6.12227	6.13764	6.17339	5.96237	5.96984
1305_OR2J3UTRB_x_at	6.05432	5.99164	6.11902	6.04412	6.07682	6.06556	5.99071	5.98232	5.84562	5.92642	6.00621	6.02875	6.0174	5.96335	5.87626	5.83344
1306_OR2J3CDS_at	7.28109	7.05347	7.06294	7.15779	7.13804	7.09104	7.23718	7.1522	7.16985	7.0698	7.12318	7.1829	7.10721	7.14243	7.00493	7.17507
1307_OR8S1CDSP_at	6.1984	6.15037	6.32777	6.04254	6.1213	6.32777	6.12527	6.08616	6.05749	6.0959	6.11661	6.15625	6.09031	6.05311	6.07386	6.10556
1308_OR8S1UTRG_at	6.36539	6.36923	6.44274	6.41506	6.35354	6.50409	6.21762	6.25049	6.1711	6.06698	6.40189	6.61589	6.29414	6.3228	6.53741	6.42502
1309_OR4E1PUTRP1_at	6.17898	5.99968	6.15495	6.08392	5.99624	6.05762	5.96083	6.03132	5.97802	6.04562	6.008	5.95254	5.93994	6.03169	6.06763	5.99679
130_OR6C66PCDS_at	6.84991	6.57049	6.8098	6.73774	6.68989	6.68278	6.7552	6.75877	6.79112	6.91101	6.65676	6.76041	6.72885	6.79002	6.71446	6.72737
1310_OR4E1PUTRG_at	7.74646	7.58397	7.70083	7.75419	7.59052	7.67702	7.66893	7.81867	7.56383	7.63126	7.51103	7.64254	7.5139	7.57465	7.68079	7.73897
1311_OR4E1PCDS_at	8.19292	8.00197	8.23092	7.97794	7.8591	8.21333	7.74818	8.03602	8.19642	7.78212	8.0566	8.25272	8.13796	8.18532	8.42333	8.29698
1312_OR10A7UTRP1_at	6.42619	6.33511	6.40254	6.4666	6.42204	6.40278	6.44727	6.36018	6.40046	6.43763	6.35273	6.43762	6.40069	6.3306	6.30706	6.33174
1313_OR10A7UTRB_at	6.19913	6.19913	6.17283	6.16836	6.11403	6.23073	6.2243	6.15806	6.06358	6.25626	6.13989	6.32465	6.2108	6.2224	6.17796	6.28355
1314_OR10A7CDS_at	7.0104	6.90623	7.04973	6.96449	6.95997	7.01259	6.7089	6.89553	6.90974	6.80209	6.97406	7.17465	6.93806	6.80288	7.24105	7.16082
1315_OR51D1CDSP_at	7.92002	7.7051	7.76901	7.66268	7.66888	7.87477	7.66216	7.77608	7.80162	7.67006	7.66693	7.82022	7.86761	7.7646	7.81252	7.82577
1316_OR51D1UTRG_at	6.955	6.85082	6.93709	6.91709	6.73638	6.84542	6.84672	6.80317	6.79495	6.71299	6.81447	6.8998	6.96108	6.79662	6.92412	6.87472
1317_OR10G8CDSP_at	6.51386	6.41834	6.54401	6.37915	6.36675	6.48512	6.0419	6.54628	6.32472	6.16802	6.27263	6.4302	6.37525	6.38668	6.38082	6.66822
1318_OR10G8UTRB_at	6.21946	6.29923	6.28466	6.45869	6.28761	6.33683	6.22977	6.15043	6.33084	6.29528	6.38741	6.25793	5.99865	6.16301	6.07744	6.26359
1319_OR2T32PUTRP1_at	6.20864	6.33579	6.40168	6.30032	6.26763	6.25827	6.30481	6.24748	6.06851	6.34639	6.14319	6.16128	6.30835	6.21633	6.1382	6.16406
131_OR5M2PCDSP_at	6.65268	6.55579	6.52643	6.52704	6.64931	6.55987	6.49622	6.47118	6.55052	6.60129	6.46203	6.48133	6.52466	6.50086	6.47709	6.4476
1320_OR2T32PUTRG_at	6.28594	6.24476	6.39919	6.3339	6.41879	6.33467	6.50524	6.2851	6.28035	6.37489	6.2963	6.2427	6.19382	6.2909	6.18651	6.14916
1322_OR5K2UTRP1_at	6.70496	6.78017	6.66349	6.74187	6.77479	6.69798	6.85199	6.69967	6.6684	6.83929	6.59335	6.56764	6.69354	6.536	6.51712	6.54715
1323_OR5K2UTRG_at	6.35026	6.31956	6.39941	6.24912	6.26918	6.42677	6.12006	6.21721	6.25699	6.07992	6.18556	6.27402	6.37524	6.37468	6.30142	6.39491
1324_OR5K2CDS_at	6.19159	6.10285	6.26679	6.14094	6.04803	6.20866	6.11932	6.15452	6.09891	6.03872	6.0099	6.16126	6.16014	6.1081	6.06344	5.9799
1325_OR11A1UTRP1_at	6.36748	6.26927	6.53104	6.56732	6.38663	6.35258	6.24702	6.32238	6.344	6.40859	6.32662	6.29017	6.36131	6.22446	6.23991	6.31527
1326_OR11A1UTRB_at	6.61945	6.57219	6.47772	6.61538	6.49728	6.64454	6.5656	6.5097	6.52724	6.57997	6.5072	6.61687	6.42079	6.52871	6.46974	6.52616
1327_OR11A1CDS_at	6.6591	6.60275	6.67535	6.76805	6.54391	6.48528	6.50503	6.51366	6.55955	6.65704	6.51359	6.44375	6.43526	6.50483	6.54437	6.36973
1328_OR6F1CDSP_at	7.63271	7.72642	7.92966	7.91702	7.83982	7.85644	7.55446	7.63463	7.86098	7.76908	7.79276	7.69818	7.66004	7.80921	7.95575	7.90981
1329_OR6F1UTRG_at	6.11456	6.09586	6.05646	6.0438	6.07384	6.1409	5.99212	5.98154	5.97476	5.9807	5.9452	6.01905	5.9892	5.9399	6.06944	6.18465
132_OR5M2PUTRP1_at	7.50169	7.56827	7.4608	7.45402	7.55704	7.46419	7.45462	7.49188	7.36226	7.30052	7.44936	7.53895	7.2703	7.41868	7.33731	7.50251
1330_OR2T11UTRP1_at	6.58505	6.72648	6.7985	6.6865	6.63421	6.6544	6.54619	6.66888	6.56818	6.54295	6.71138	6.8503	6.77561	6.88473	6.69893	6.77649
1331_OR2T11UTRG_at	6.96796	6.83078	6.9157	6.86087	6.89771	6.81557	6.61377	6.79698	6.78917	6.78088	6.79945	6.85098	7.32623	7.26054	6.90949	6.7288
1332_OR2T11CDS_at	8.11287	8.02908	8.03965	8.02247	8.00114	7.97691	8.22977	7.99753	7.97698	8.03284	8.04922	8.05339	8.06469	8.06926	8.11051	8.05833
1333_OR4F6UTRP1_at	6.47244	6.62294	6.4697	6.55173	6.44522	6.47683	6.26562	6.39961	6.32886	6.37005	6.46203	6.47712	6.22892	6.27737	6.4395	6.39357
1334_OR4F6UTRG_at	6.90149	7.03159	6.90015	7.10666	7.01626	6.80815	6.94245	6.85251	6.99113	6.95253	7.00639	6.90562	6.82594	6.85859	6.76579	6.85923
1335_OR4F6CDS_at	6.53586	6.38378	6.37271	6.34697	6.32793	6.39655	6.24752	6.34437	6.43422	6.25052	6.2202	6.36716	6.25657	6.37121	6.39839	6.349
1336_OR6K6UTRP1_at	6.98823	7.01706	6.98823	7.10451	7.12479	7.04366	7.22141	7.04913	7.05	6.96911	6.90054	6.89681	6.92003	7.02496	6.89047	6.87232
1337_OR6K6UTRG_at	6.6865	6.66688	6.62311	6.48494	6.51502	6.58849	6.37662	6.35356	6.58996	6.43422	6.48677	6.49062	6.40885	6.53972	6.54187	6.61603
1338_OR6K6CDS_at	8.28915	8.30251	8.30301	8.30008	8.34496	8.20523	8.22402	8.15664	8.14005	8.12594	8.14005	8.1899	8.11651	8.08524	8.29858	8.17305
1339_OR5AK2UTRP1_at	7.15482	7.19717	7.16846	7.17032	7.25539	7.19104	7.23197	7.23221	7.0062	7.15386	7.09294	7.05764	7.1469	7.08085	6.98782	6.96986
133_OR5M2PUTRP2_at	6.17501	6.15313	6.13772	6.0315	6.15251	6.10214	6.08932	6.12723	6.04345	5.89861	5.89012	6.00564	5.97164	5.94288	5.95369	6.04341
1340_OR5AK2UTRG_at	6.44617	6.30286	6.58198	6.41777	6.34539	6.44191	6.38955	6.40499	6.36603	6.23072	6.30103	6.31881	6.19603	6.42031	6.42348	6.2509
1341_OR5AK2CDS_at	6.19109	6.32958	6.18761	6.36476	6.31501	6.22665	6.09492	6.01743	6.07288	6.14394	6.19952	6.00304	6.06955	6.13481	5.93435	6.09126
1341_OR5AK2CDS_s_at	6.31245	6.25075	6.23895	6.16811	6.27326	6.18866	6.17723	6.22419	6.12241	6.02476	6.08483	6.15512	6.22654	6.09006	6.18856	6.1551
1342_OR52K1UTRP1_at	5.94642	6.18885	6.28627	6.09906	6.05479	6.20775	5.93831	5.96582	5.90045	5.87297	6.00311	6.01062	6.03945	5.97911	6.06223	6.02408
1343_OR52K1UTRG_at	7.53374	7.31258	7.67075	7.50464	7.55959	7.60695	7.06535	7.31472	7.34776	7.14784	7.50746	7.76869	7.53368	7.37756	7.55067	7.57306
1344_OR52K1CDS_at	6.99073	6.82604	7.03341	6.90677	6.85168	7.11404	6.95399	7.00957	7.23718	6.82201	6.92041	6.97818	6.98029	7.05397	7.03225	7.08702
134_OR5M2PUTRG_at	6.54342	6.36923	6.43986	6.46554	6.43866	6.45839	6.28545	6.35266	6.37403	6.29341	6.31328	6.40833	6.30618	6.36853	6.43556	6.49549
1351_OR2H4PCDSP_at	6.14644	6.28813	6.19813	6.20238	6.19101	6.12424	6.12225	6.11575	6.00752	5.9974	6.14993	5.95803	6.13581	6.00823	6.04105	6.01376
1352_OR2H4PUTRG_at	6.29828	6.19738	6.30192	6.32106	6.29155	6.25908	6.07788	6.10325	6.17757	6.18529	6.05998	6.09352	6.3893	6.21302	6.30919	6.33888
1353_OR7E102PCDSP_at	6.49476	6.45107	6.38658	6.4647	6.69692	6.43091	6.4689	6.39543	6.29566	6.49509	6.36986	6.31467	6.38406	6.31442	6.11474	6.20785
1353_OR7E102PCDSP_x_at	6.74708	7.0261	6.75622	6.99247	7.08134	6.86691	7.30784	7.17412	6.74698	7.11414	6.8911	6.75357	6.92903	6.93684	6.7034	6.76361
1354_OR7E102PUTRG_at	7.43383	7.29088	7.241	7.4336	7.37102	7.4777	7.04047	7.26148	7.4663	7.25918	7.42766	7.54675	7.44693	7.53076	7.46102	7.43769
1355_OR13C6PUTRP1_at	6.18982	6.25978	6.26874	6.32074	6.38825	6.20382	6.05916	6.21613	6.0044	6.22025	6.14827	6.01159	6.11303	6.17059	6.18482	6.11363
1356_OR13C6PUTRB_at	6.29768	6.19555	6.2037	6.27945	6.29141	6.26373	6.17375	6.20325	6.023	5.93515	6.15791	6.09231	6.0335	6.20469	6.06966	6.08758
1357_OR13C6PCDS_at	6.7138	6.68412	6.78011	6.69672	6.81726	6.9177	6.70992	6.63917	6.63857	6.60251	6.62619	6.63857	6.68215	6.69413	6.62738	6.62346
1358_OR6E1PUTRP1_at	7.42769	7.48544	7.47928	7.46951	7.52479	7.37245	7.50895	7.32814	7.342	7.27869	7.42126	7.25876	7.34639	7.28863	7.29317	7.33172
1359_OR6E1PUTRG_at	6.73649	6.60344	6.73086	6.61452	6.72248	6.71526	6.5026	6.46338	6.55823	6.52616	6.59867	6.51116	6.72598	6.64364	6.65888	6.49883
135_OR7G3UTRP1_at	6.27337	6.34997	6.22679	6.32711	6.22588	6.25762	6.23463	6.24586	6.15087	6.23739	6.06946	6.1705	6.13658	6.11993	6.15212	6.17211
1360_OR6E1PCDS_at	7.5937	7.55042	7.61502	7.48237	7.39617	7.44329	7.32877	7.35036	7.38703	7.54445	7.41306	7.49469	7.5548	7.47703	7.5521	7.69321
1361_OR7E130PUTRP1_x_at	6.42762	6.35168	6.42102	6.44097	6.40276	6.4865	6.27875	6.33107	6.28504	6.38988	6.30628	6.37714	6.5347	6.44865	6.43259	6.35209
1362_OR7E130PUTRG_at	6.04662	6.13359	6.08553	6.14656	6.13334	6.05984	6.14648	6.14312	6.02606	6.19768	6.06783	6.00126	6.15061	6.02204	5.96827	5.92912
1362_OR7E130PUTRG_x_at	6.59759	6.57203	6.73314	6.611	6.62644	6.60299	6.37193	6.49977	6.32861	6.39053	6.50463	6.50853	6.6132	6.44808	6.58474	6.44398
1363_OR7E130PCDS_x_at	8.39574	8.57828	8.35072	8.64386	8.39234	8.27601	8.42751	8.15447	8.39544	8.73783	8.44717	8.24212	8.25282	8.2832	8.25648	8.2534
1364_OR10T1PUTRP1_at	6.32687	6.3239	6.25833	6.23298	6.21855	6.39505	6.37581	6.32225	6.27569	6.31828	6.26119	6.24374	6.26866	6.19102	6.33335	6.48336
1365_OR10T1PUTRG_at	6.03154	6.05232	6.19492	6.08058	6.02827	6.14587	5.94328	5.96485	5.99345	5.90777	5.91673	6.03255	6.12405	6.08852	6.12437	6.08591
1366_OR10T1PCDS_at	7.43146	7.30644	7.55901	7.47682	7.43183	7.34895	7.25871	7.32816	7.36295	7.48074	7.46507	7.38405	7.41967	7.48893	7.53165	7.52534
1367_OR2M5CDSP_at	6.29055	6.18417	6.2283	6.14754	6.18703	6.36152	6.08774	6.13618	6.0773	6.09853	6.14414	6.25465	6.26279	6.21892	6.25147	6.22386
1368_OR2M5UTRB_at	6.6921	6.79944	6.85941	6.86868	6.59376	6.69546	6.45423	6.58239	6.54337	6.51356	6.75114	6.77072	6.61136	6.59603	6.78379	6.73534
1369_OR2L8UTRP1_at	5.98868	5.88415	5.9271	6.08721	5.95529	6.00517	5.68548	5.76134	5.72599	5.90619	5.85443	5.95087	5.99152	5.82314	6.01829	5.85694
136_OR7G3UTRP2_at	6.20036	6.18982	6.2048	6.2531	6.24432	6.18787	6.20861	6.29075	6.2058	6.08837	6.06836	6.24637	6.19795	6.04753	6.15696	6.04428
1370_OR2L8UTRB_at	6.24974	6.32451	6.33006	6.47107	6.32785	6.31216	6.29452	6.22669	6.2782	6.25067	6.28391	6.23399	6.19895	6.22404	6.37882	6.2912
1371_OR2L8CDS_at	6.70014	6.81977	6.60185	6.77974	6.82483	6.81149	6.80218	6.69962	6.53533	6.74373	6.73749	6.55518	6.53865	6.6117	6.56021	6.56181
1372_OR2AI1PUTRP1_at	6.56742	6.59989	6.39831	6.6856	6.69691	6.64018	6.59312	6.29034	6.40677	6.49625	6.62658	6.50977	6.45846	6.50711	6.41604	6.25367
1373_OR2AI1PUTRB_at	6.69784	6.57006	6.76965	6.57365	6.63421	6.60774	6.62035	6.72932	6.64363	6.51356	6.54187	6.80156	6.51356	6.81582	6.66776	6.67841
1374_OR2AI1PCDS_at	7.93769	7.74788	8.03044	7.73922	7.76465	7.9684	7.14842	7.56739	7.93806	7.55291	7.72601	7.9785	7.72136	7.8094	8.1937	8.04621
1375_OR1H1PUTRP1_at	7.91936	7.89115	8.13121	8.01808	8.08343	8.03198	8.09279	7.94292	7.90865	8.06032	7.87403	7.87366	7.96369	7.87161	7.97397	7.86373
1376_OR1H1PUTRG_at	6.09514	6.12503	6.15246	6.11471	6.14254	6.14254	6.01633	5.93994	5.93934	5.87495	6.15325	6.04169	6.0044	5.96694	5.93129	5.94162
1377_OR1H1PCDS_at	7.66963	7.49231	7.87733	7.54756	7.5145	7.69668	7.50338	7.59538	7.5763	7.70733	7.64992	7.7232	7.66997	7.62171	7.83194	7.85367
1378_OR2T34UTRP1_s_at	6.99645	7.0954	7.10329	7.17152	7.20143	7.03174	6.97058	7.0638	6.90463	6.99376	7.07984	6.98171	6.99719	6.95498	6.95793	6.95589
1379_OR2T34UTRB_s_at	6.76374	6.78617	6.84686	6.80482	6.65617	6.73382	6.65535	6.7346	6.72249	6.66574	6.6231	6.77615	6.8545	6.64879	6.67241	6.69799
137_OR7G3UTRP3_at	6.35044	6.47032	6.58668	6.47474	6.40369	6.4878	6.4388	6.45931	6.47508	6.42756	6.38089	6.41007	6.52811	6.41318	6.45027	6.40859
1380_OR2T34CDS_s_at	8.90426	9.05799	8.9851	9.2193	9.08964	9.08279	8.9579	8.83503	8.74618	9.02129	8.98786	8.82926	8.88868	8.93079	8.52795	8.56359
1384_OR2G1PUTRP1_at	6.27873	6.39377	6.44365	6.30739	6.34055	6.35844	6.41445	6.37171	6.40723	6.43422	6.25948	6.23442	6.39491	6.30533	6.21236	6.22884
1385_OR2G1PUTRG_at	6.4719	6.73334	6.54681	6.73778	6.66865	6.63204	6.59715	6.63929	6.56453	6.65703	6.60673	6.47106	6.44273	6.47783	6.6341	6.44027
1386_OR2G1PCDS_at	6.81278	6.80924	6.73672	6.78775	6.68752	6.77039	6.80475	6.69623	6.75224	6.70022	6.57589	6.75799	6.68925	6.70798	6.73323	6.66334
1387_OR7A5UTRP1_at	7.38945	7.36646	7.55498	7.5229	7.38997	7.47704	7.33244	7.38546	7.45231	7.04811	7.45348	7.44555	7.32676	7.37563	7.35168	7.23236
1388_OR7A5UTRG_at	5.95336	5.9318	5.87506	5.84499	5.99048	6.01469	5.84814	5.8325	5.8575	5.89402	5.84859	5.76814	5.81642	5.88145	5.8059	5.67023
1389_OR7A5CDS_s_at	6.20111	6.15013	6.38658	6.22919	6.23023	6.35756	6.12218	6.09514	6.16961	6.06837	6.35138	6.30081	6.10301	6.15947	6.31643	6.24105
138_OR7G3UTRB_s_at	6.84108	6.98433	6.96212	6.84779	6.84967	6.81098	6.7662	6.77924	6.83359	6.84969	6.83143	6.8623	6.79113	6.86788	6.85776	6.82628
1390_OR5M12PUTRP1_at	6.71664	6.81725	6.73109	6.82931	6.80409	6.69587	6.79494	6.66478	6.67187	6.68809	6.67079	6.59714	6.5395	6.66182	6.57172	6.62338
1391_OR5M12PUTRG_at	6.30081	6.29158	6.27614	6.2683	6.2886	6.34788	6.21934	6.38624	6.23288	6.24369	6.17359	6.24798	6.32752	6.46482	6.35091	6.36754
1392_OR5M12PCDS_at	7.12316	7.26684	7.08492	7.28957	7.23725	7.25878	7.14256	7.02936	7.09877	7.14729	7.07149	7.08217	7.09947	7.07047	7.09965	7.03501
1393_OR13C1PUTRP1_at	6.88879	6.66311	6.8555	6.81798	6.71179	6.80088	6.44618	6.60231	6.69322	6.59861	6.84321	6.81613	6.75779	6.64074	6.8758	6.89212
1394_OR13C1PUTRB_at	7.55978	7.60206	7.75333	7.58206	7.4466	7.74044	7.46	7.46569	7.69783	7.36172	7.61228	7.70106	7.56449	7.52912	7.65909	7.68256
1395_OR13C1PCDS_at	7.22987	7.09009	7.20723	7.12191	7.08238	7.06967	7.09456	7.09233	7.10098	7.07291	7.1058	7.12877	6.98129	7.02306	6.9948	6.92754
1396_OR2W1UTRP1_at	6.84293	7.01983	7.00907	7.01324	7.11675	6.84987	7.19295	6.9329	6.88622	6.92666	6.90346	6.69088	6.80031	6.77235	6.86198	6.82121
1397_OR2W1UTRG_at	7.69116	7.79947	7.73169	7.86615	7.83074	7.67873	8.18858	7.86927	7.69905	7.88491	7.70724	7.62718	7.65572	7.76736	7.61876	7.56393
1398_OR2W1CDS_at	6.94207	6.92271	6.89831	6.89702	6.92765	6.97185	6.92211	7.02819	6.95378	6.70361	6.78404	6.69875	6.77785	6.90234	7.07877	6.99491
1399_OR51F2UTRP1_at	7.28691	7.49637	7.22382	7.27743	7.2851	7.2854	7.29994	7.17637	7.20383	7.5205	7.31375	7.42369	7.28643	7.23694	7.1913	7.34133
139_OR7G3CDS_at	7.30124	7.21199	7.36188	7.20353	7.19311	7.2758	6.89012	7.00779	7.17649	7.04263	7.23342	7.25752	7.26843	7.24361	7.28739	7.26034
13_OR7A1PUTRP3_at	7.34026	7.24951	7.49306	7.14502	7.18249	7.45797	6.94322	7.29407	7.24008	7.04551	7.37973	7.4123	7.44457	7.37627	7.3636	7.33397
1400_OR51F2UTRB_at	7.56624	7.56853	7.67546	7.62089	7.65208	7.58679	7.33745	7.39642	7.46343	7.46332	7.59612	7.64439	7.46502	7.44362	7.77734	7.78204
1401_OR51F2CDS_at	7.18608	7.04208	7.00027	6.97696	6.99167	6.84697	6.714	6.8764	6.78454	6.66225	6.94244	6.93018	6.85859	6.92864	7.0767	7.03382
1402_OR56A1UTRP1_at	6.81535	6.72773	6.81657	6.77023	6.71862	6.8294	6.69201	6.83434	6.71299	6.64834	6.66698	6.8823	6.66452	6.68517	6.74564	6.72506
1403_OR56A1UTRG_at	6.06641	6.11419	6.12761	5.97149	5.92538	5.98276	6.05538	6.07667	5.9053	5.96997	5.96723	5.93645	6.08005	5.90525	5.94076	6.01435
1404_OR56A1CDS_at	8.1457	8.21004	7.90986	8.23958	8.07274	8.05304	8.42436	8.18741	8.19873	8.24265	8.04629	7.89275	7.98815	7.98463	7.94292	7.77568
1405_OR56A3UTRP1_at	6.57446	6.67915	6.64874	6.80191	6.7442	6.67972	6.80749	6.59271	6.62678	6.75214	6.65636	6.64535	6.47315	6.61094	6.60336	6.42926
1406_OR56A3UTRB_at	6.07383	6.06002	6.0773	6.22003	6.10095	6.0752	6.03991	5.93161	5.94117	5.98146	5.89496	5.91701	5.92741	5.98462	5.92893	6.02074
1407_OR56A3CDS_at	8.21513	7.96097	8.14165	7.97535	8.01904	8.17646	7.74475	8.05842	7.99125	7.98556	7.96338	8.1301	7.99587	8.01799	8.27785	8.19069
1408_OR11L1UTRP1_at	6.23658	6.34413	6.38658	6.31148	6.36529	6.50376	6.20149	6.24271	6.24429	6.26436	6.32467	6.41746	6.32121	6.20938	6.39018	6.3589
1409_OR11L1UTRG_at	6.31529	6.29315	6.23814	6.26366	6.1703	6.31417	6.06664	6.19453	6.12527	6.09904	6.12866	6.20611	6.2915	6.24664	6.21403	6.22777
140_OR10J1CDSP_at	7.37282	7.19722	7.46177	7.32315	7.34309	7.47376	7.11885	7.30338	7.28838	7.27339	7.24987	7.47562	7.43021	7.39204	7.40607	7.4243
1410_OR11L1CDS_at	7.30916	7.13356	7.18981	7.07276	7.1131	7.24326	6.9291	6.93851	7.22667	6.94133	7.12357	7.30673	7.01615	7.05867	7.36788	7.2981
1411_OR51G2UTRP1_at	6.14338	6.12015	6.23538	6.11482	6.11816	6.22897	5.89207	5.98996	5.94182	6.15189	5.95935	5.88482	5.91718	6.12709	6.15011	6.15906
1412_OR51G2UTRB_at	6.86179	6.67989	6.68358	6.71868	6.68416	6.87844	6.55063	6.60072	6.7069	6.55871	6.56885	6.73637	6.67499	6.72581	6.66052	6.60904
1413_OR51G2CDS_at	7.13389	7.23332	7.24573	7.30694	7.29462	7.1696	7.27462	7.03616	7.08149	7.34273	7.15588	7.14331	7.04495	7.1613	7.18838	7.24244
1414_OR5BA1PUTRP1_at	7.22817	7.01301	7.17111	7.08693	7.01639	7.11521	7.01121	7.15115	7.21672	6.97686	7.13769	7.05896	7.1016	7.1482	7.23879	7.06268
1415_OR5BA1PUTRG_at	7.29689	7.23971	7.433	7.3044	7.14642	7.2148	7.06595	7.19517	7.31749	7.155	7.29719	7.35985	7.18211	7.29853	7.35028	7.36682
1416_OR5BA1PCDS_at	7.8579	7.72054	7.86479	7.63286	7.78626	7.92499	7.75283	7.60548	7.65689	7.58974	7.7446	7.83319	7.81498	7.72243	7.82482	7.89153
1417_OR6A2CDSP_at	7.1464	7.0985	7.20411	7.17659	7.17549	7.25378	6.95409	7.10038	7.20195	7.14664	7.05721	7.14673	7.03548	7.1601	7.29085	7.20409
1418_OR6A2UTRB_at	7.59475	7.49052	7.68322	7.49719	7.42488	7.58881	7.37562	7.40173	7.56384	7.3017	7.47563	7.68877	7.57583	7.56755	7.60118	7.58173
1419_OR1D5UTRP1_s_at	5.78667	5.78345	5.79602	5.80581	5.88111	5.73245	5.59445	5.7248	5.86865	5.65973	5.74088	5.64208	5.59546	5.80083	5.66098	5.5907
141_OR10J1UTRP1_at	7.02075	6.9156	7.18299	6.97448	6.8388	7.13443	6.82533	6.8446	6.84001	6.94599	6.98099	7.05806	7.19213	7.03287	6.83633	7.05136
1420_OR1D5UTRG_s_at	6.04599	5.99834	6.12406	6.20079	6.12753	6.17213	6.01944	5.98345	6.05719	6.05744	5.98345	5.99283	6.04976	5.99626	6.04723	6.01742
1421_OR1D5CDS_s_at	6.54356	6.54125	6.5136	6.52023	6.48239	6.50312	6.51499	6.52352	6.41571	6.63639	6.49186	6.44514	6.4478	6.58225	6.46676	6.34328
1422_OR7A8PUTRP1_at	5.78401	5.829	5.81696	5.83374	5.83308	5.89655	5.70032	5.57127	5.69413	5.60013	5.6839	5.59621	5.72278	5.7609	5.65125	5.67713
1423_OR7A8PUTRG_at	6.3881	6.34447	6.29797	6.36636	6.19014	6.39381	6.13103	6.17539	6.2058	6.14339	6.2982	6.29103	6.16992	6.13134	6.27177	6.3574
1424_OR7A8PCDS_at	6.6058	6.55709	6.6243	6.60364	6.46533	6.54883	6.45477	6.381	6.59934	6.58138	6.43339	6.58233	6.29333	6.4481	6.58778	6.56846
1425_OR52B6UTRP1_at	6.76598	6.7391	6.82007	6.78601	6.71963	6.82652	6.59662	6.74506	6.63189	6.59385	6.63534	6.60617	6.66785	6.73211	6.58751	6.55888
1426_OR52B6UTRG_at	6.49719	6.30935	6.24059	6.43859	6.35168	6.38658	6.13037	6.10062	6.33028	6.09514	6.26413	6.18504	6.08784	6.03409	6.13603	6.19502
1427_OR52B6CDS_at	7.96097	8.08464	7.78125	7.98109	7.99778	7.86706	8.36524	8.17289	7.78288	8.00871	7.83397	7.78311	7.80035	7.97689	7.56441	7.7357
1428_OR5L2UTRP1_at	6.62373	6.65498	6.6748	6.57052	6.51076	6.61786	6.36416	6.40178	6.41823	6.28861	6.51291	6.61408	6.45465	6.46422	6.62303	6.48595
1429_OR5L2UTRG_at	6.04361	6.12789	6.12607	6.22253	6.10251	6.1126	6.14664	6.00482	5.94886	6.08619	6.0676	6.06556	6.00641	5.91687	5.78846	6.05918
142_OR10J1UTRP2_at	6.30539	6.3666	6.37858	6.26479	6.28371	6.46162	6.11502	6.34031	6.37883	6.21884	6.26607	6.31152	6.3352	6.29802	6.41249	6.36708
1430_OR5L2CDS_at	6.93987	6.99549	6.81351	6.87416	6.87009	7.10154	6.91525	6.92172	6.81106	6.98019	6.75081	6.7307	6.97526	6.87168	6.86554	6.79961
1431_OR10K1UTRP1_at	7.19339	6.87924	7.07225	6.98815	6.99876	7.05626	6.83333	7.05226	7.05677	6.90405	6.91644	7.06537	7.13683	7.14714	7.06148	7.10221
1432_OR10K1UTRB_at	7.32976	7.2271	7.32347	7.28255	7.25896	7.38655	7.30546	7.24104	7.32189	7.19512	7.26131	7.31781	7.2317	7.27266	7.38497	7.28501
1433_OR10K1CDS_at	7.21678	7.19488	7.06159	7.18798	7.28498	7.2101	7.29859	7.07925	6.99594	7.46311	7.14578	6.94869	7.23739	7.00819	7.10236	6.80733
1434_OR8A1CDSP_at	6.78553	6.55286	6.55967	6.52643	6.46535	6.53214	6.31835	6.37247	6.51003	6.36277	6.41651	6.66857	6.49957	6.62781	6.60839	6.62379
1435_OR8A1UTRG_at	5.86828	5.87171	5.91674	5.85263	5.97959	5.83289	5.77779	5.76601	5.72637	5.8598	5.66048	5.79522	5.82487	5.82893	5.68814	5.79706
1436_OR2AD1PUTRP1_at	6.80271	6.81759	6.96606	6.91301	6.82018	6.85163	6.64381	6.91347	6.73611	6.7787	6.65255	6.69489	6.75851	6.85135	6.67572	6.70085
1437_OR2AD1PUTRG_at	7.24673	7.2361	7.24339	7.20964	7.12847	7.32723	7.0196	7.20166	7.23937	7.18068	7.26449	7.29804	7.44312	7.27006	7.42823	7.44513
1438_OR2AD1PCDS_at	6.51307	6.45683	6.36391	6.4457	6.63824	6.43701	6.50725	6.29551	6.33028	6.43908	6.37986	6.2222	6.33176	6.33745	6.28662	6.39163
1439_OR4K11PCDSP_s_at	6.71425	6.63421	6.66829	6.67865	6.56886	6.59834	6.5206	6.5498	6.63951	6.61518	6.63361	6.60133	6.65599	6.63786	6.56175	6.63564
143_OR10J1UTRG_at	6.5224	6.58786	6.49719	6.57395	6.58246	6.50709	6.63835	6.51795	6.50744	6.56195	6.42198	6.43597	6.41674	6.36893	6.45275	6.47262
1440_OR4K11PUTRG_s_at	7.49055	7.22239	7.48783	7.2859	7.19413	7.31905	7.08471	7.12438	7.39427	7.44607	7.07984	7.288	7.15308	7.1278	7.30447	7.28472
1446_OR9I1UTRP1_at	7.77387	7.62473	7.78403	7.71017	7.77567	7.73711	7.73535	7.75004	7.72912	7.66715	7.60173	7.62185	7.68264	7.85605	7.71198	7.69618
1447_OR9I1UTRG_at	7.99508	7.94491	7.96	7.87895	8.01297	8.00814	7.60926	7.70267	7.8769	7.74875	7.652	7.85452	7.82835	7.74501	7.74539	7.69787
1448_OR9I1CDS_at	7.33315	7.50919	7.31744	7.35688	7.46733	7.409	7.38234	7.35587	7.26614	7.26638	7.16522	7.23458	7.258	7.2821	7.28024	7.2246
1449_OR4K15CDSP_at	6.03576	6.17728	6.08226	6.12768	6.0754	6.14781	5.85853	5.88231	5.82847	6.00535	6.06005	6.07607	5.92289	5.91998	5.88512	6.08019
1450_OR4K15UTRG_at	8.11751	8.09637	8.29503	8.24094	8.13992	8.21293	8.30747	8.35423	8.20481	8.66421	8.33084	8.25575	8.30502	8.26157	8.30528	8.24862
1451_OR10G7UTRP1_at	5.85364	5.96288	6.01565	6.0648	6.01745	5.96055	5.86531	5.74902	5.85483	5.82883	5.80854	5.92295	5.74902	5.79865	5.83497	5.76601
1452_OR10G7UTRG_at	5.86618	5.80647	5.8557	5.90997	6.02058	5.93611	5.89456	5.78744	5.79758	5.8279	5.7953	5.68435	5.91639	5.80064	5.91022	5.86144
1453_OR10G7CDS_at	6.33447	6.08037	6.25432	6.19689	6.04324	6.22743	6.22792	6.13049	6.11817	6.1601	6.14406	6.35592	6.19471	6.22996	6.14232	6.03911
1454_OR2T4UTRP1_at	6.66314	6.71425	6.82697	6.75961	6.66808	6.71425	6.445	6.665	6.79631	6.57729	6.72982	6.77343	6.67979	6.64395	6.87795	6.84567
1455_OR2T4UTRG_at	7.25214	7.00389	7.22701	7.1272	6.97346	7.2276	6.70022	6.75855	7.01628	6.81365	6.94085	7.33602	6.92399	6.94726	7.14209	7.07294
1456_OR2T4CDS_at	7.213	7.26288	7.32208	7.24838	7.61326	7.29372	7.45244	7.1661	7.12618	7.39511	7.21569	7.01187	7.10861	7.08117	7.09685	7.16103
1457_OR10W1UTRP1_at	7.58229	8.12313	7.5898	8.01522	7.7671	7.61818	8.09264	7.49119	7.50021	7.93357	8.14256	7.41813	7.39432	7.39427	7.48153	7.28198
1458_OR10W1UTRG_at	6.0553	5.93922	5.80735	5.87389	5.92965	5.80611	5.75178	5.7207	5.63481	5.73595	5.83611	5.8281	5.74181	5.76963	5.74597	5.67538
1459_OR10W1CDS_at	7.81707	7.43129	7.77267	7.36162	7.37359	7.66016	6.89794	7.21627	7.61229	7.10868	7.42176	7.77944	7.52782	7.6163	7.70588	7.61178
1460_OR56A5UTRP1_at	7.2444	7.23105	7.13504	7.18511	7.32199	7.32414	7.21754	7.2787	7.11446	7.08785	7.25332	7.19347	7.21754	7.18608	7.18552	7.06096
1461_OR56A5UTRG_at	6.60961	6.73294	6.5165	6.66436	6.76467	6.60082	6.68715	6.60609	6.31202	6.66233	6.5913	6.45525	6.61716	6.61856	6.42348	6.47169
1462_OR56A5CDS_at	6.90965	6.79922	6.92506	6.89399	6.79543	6.81299	6.72611	6.72761	6.70852	6.70852	6.79543	6.79967	6.66452	6.63248	6.71313	6.92839
1463_OR1N1UTRP1_at	7.95425	7.84945	8.07587	7.94809	8.003	7.98283	7.76763	7.79441	7.80577	7.78867	7.86245	8.10076	7.83134	7.79537	8.01254	8.04119
1464_OR1N1UTRB_at	7.08983	6.77788	7.08378	6.96047	6.79225	6.96771	6.94753	6.93411	6.93194	6.65897	6.88922	7.0525	6.95935	6.99718	6.86196	6.95093
1465_OR1N1CDS_at	8.53691	8.39022	8.44647	8.4076	8.37748	8.44012	8.30619	8.40717	8.50731	8.50867	8.32667	8.41461	8.33523	8.34786	8.49724	8.5905
1466_OR2R1PUTRP1_at	5.99486	6.1236	6.13955	6.06196	6.14689	6.06334	6.07925	5.96472	6.04158	6.00079	6.11042	5.9157	6.09852	5.97261	5.93277	5.84813
1467_OR2R1PUTRG_at	6.22173	6.3246	6.23104	6.31963	6.30633	6.24395	6.25265	6.25848	6.14044	6.26623	6.22951	6.20632	6.14664	6.21079	6.09227	6.16632
1468_OR2R1PCDS_at	7.39588	7.36539	7.47867	7.44893	7.42429	7.45352	7.29388	7.55689	7.38372	7.45363	7.41063	7.55092	7.45799	7.56265	7.59724	7.53429
1469_OR2T29CDSP_s_at	6.7054	6.75023	6.70346	6.8488	6.82908	6.54154	6.96484	6.85348	6.68191	6.8309	6.72183	6.65909	6.74256	6.75662	6.5946	6.70046
1470_OR2T29UTRG_s_at	6.02948	5.94271	5.9091	5.94161	5.99624	5.95949	6.04145	5.88603	5.91645	5.9727	5.80582	5.82576	6.21346	6.1007	5.83852	5.84279
1473_OR4S1CDSP_at	7.03342	6.94901	6.99469	7.03698	6.9085	7.09502	7.01899	7.08656	6.94768	6.93841	6.99097	6.92152	7.14348	7.06278	6.88279	7.05765
1474_OR4S1UTRG_at	6.71564	6.75887	6.81518	6.72815	6.91886	6.76279	6.72506	6.73018	6.71299	6.66702	6.60035	6.70677	6.59342	6.77316	6.78321	6.69417
1475_OR8G5UTRP1_at	7.23958	7.23666	7.24159	7.21195	7.25758	7.164	7.2607	7.1305	7.18238	7.2691	7.10169	7.11013	7.11013	7.09221	7.05599	7.03842
1476_OR8G5UTRG_at	7.22419	7.29331	7.1351	7.38278	7.4244	7.18107	7.27287	7.34501	7.1661	7.33724	7.35273	7.23909	7.04261	7.09573	7.24228	7.24187
1477_OR8G5CDS_at	6.52391	6.34303	6.42979	6.34209	6.35424	6.4436	6.06452	6.3635	6.28967	6.19242	6.37594	6.37852	6.15998	6.26937	6.46486	6.44942
1478_OR1L8UTRP1_at	7.41496	7.31961	7.46021	7.26766	7.23907	7.46497	7.11226	7.10732	7.22358	7.19991	7.28433	7.32257	7.42476	7.29922	7.48218	7.497
1479_OR1L8UTRG_at	5.90116	5.92323	5.89684	5.91108	5.92804	6.03988	5.87563	5.79184	5.76119	5.81019	5.713	5.73327	5.79424	5.78428	5.86207	5.81977
1480_OR1L8CDS_at	7.026	6.96011	7.02449	7.00697	6.94995	7.0236	6.87056	7.00988	6.90479	6.85548	6.95535	6.92031	7.07925	6.99425	6.94963	6.96685
1481_OR13C2UTRP1_at	6.32863	6.23369	6.27889	6.35314	6.314	6.2601	6.25338	6.21584	6.30911	6.19343	6.27128	6.21883	6.12069	6.2566	6.2774	6.20413
1482_OR13C2UTRG_at	7.34568	7.21594	7.33985	7.451	7.30225	7.40166	7.00001	7.18765	7.44509	7.34431	7.24428	7.34804	7.36	7.37624	7.35451	7.2321
1484_OR51Q1UTRP1_at	7.56224	7.50034	7.55293	7.64051	7.70966	7.63835	7.47044	7.61512	7.4118	7.59646	7.60261	7.44703	7.65412	7.66169	7.3064	7.45812
1485_OR51Q1UTRG_at	6.12811	6.16939	6.2062	6.15954	6.09385	6.2562	5.89928	6.0632	6.10576	6.03425	5.9963	6.0531	5.9844	6.10878	6.12692	6.16987
1486_OR51Q1CDS_at	7.89088	7.96811	8.03146	7.76708	7.83928	8.05105	7.93397	7.87747	8.0981	7.85855	7.91097	8.06232	7.96064	7.92956	8.14906	8.12405
1487_OR6J1UTRP1_at	8.10241	8.16657	8.19578	8.06131	8.06986	8.27146	7.98826	7.91183	8.02284	7.90202	8.05931	8.0717	8.09006	8.11263	8.03511	8.12722
1488_OR6J1UTRB_at	7.26841	7.2803	7.23361	7.17574	7.28587	7.38782	7.28929	7.43287	7.29409	7.37154	7.28632	7.38698	7.37188	7.34291	7.33192	7.30801
1489_OR6J1CDS_at	7.58377	7.37927	7.54931	7.40429	7.45553	7.54931	7.45526	7.51712	7.47183	7.39508	7.3323	7.36014	7.41358	7.50034	7.56659	7.59669
148_OR51M1CDSP_at	7.95336	7.60892	7.87045	7.70695	7.73889	7.82985	7.52705	7.71974	7.95468	7.80829	7.81612	7.87444	7.77887	7.85012	7.95751	7.88728
1491_OR4Q3UTRG_at	6.23486	6.33093	6.33366	6.26414	6.33366	6.38894	6.18658	6.23231	6.12999	6.18732	6.13377	6.22668	6.34332	6.24495	6.19804	6.12999
1492_OR4Q3CDS_at	6.64549	6.47032	6.5468	6.39436	6.53594	6.64255	6.22315	6.45677	6.40961	6.49179	6.29274	6.48883	6.39202	6.46592	6.63835	6.51427
1493_OR2T33UTRP1_at	6.91442	6.97623	7.05681	7.04813	7.02422	6.84929	7.2229	7.09405	6.84567	6.77534	6.89082	6.78272	6.84922	6.81203	6.81098	6.74622
1494_OR2T33UTRG_at	7.51439	7.41139	7.37942	7.39831	7.50769	7.38864	7.51163	7.42913	7.37173	7.46954	7.31131	7.44655	7.27737	7.20513	7.36111	7.35013
1495_OR2T33CDS_s_at	7.00537	6.9566	7.00915	6.81451	6.92658	6.99796	6.75638	6.85574	6.99426	6.83961	6.88867	6.99185	7.07344	6.9706	7.00824	7.16745
1496_OR7E140PCDSP_x_at	8.43374	8.15488	8.47097	8.08658	8.03038	8.27922	7.58273	8.01139	8.21905	7.86079	8.22629	8.53375	8.19538	8.31003	8.37719	8.48746
1497_OR7E140PUTRG_x_at	7.24848	7.10572	7.56733	7.22657	7.22726	7.45962	6.98189	7.02755	7.10834	6.88885	7.08778	7.26309	7.11922	7.08365	7.12425	7.1621
1498_OR9I3PUTRP1_at	6.48282	6.50243	6.40466	6.51307	6.44058	6.3339	6.53201	6.39823	6.40966	6.52616	6.32437	6.28207	6.41887	6.37831	6.30971	6.20736
1499_OR9I3PUTRG_at	6.85151	6.74844	6.72034	6.81834	6.88253	6.82756	6.69794	6.88566	6.65396	6.65169	6.74235	6.65732	6.6421	6.70539	6.63083	6.81508
149_OR51M1UTRP1_at	7.55915	7.22558	7.48199	7.43938	7.24468	7.36005	7.23326	7.25223	7.3702	7.18929	7.30355	7.45521	7.11379	7.37159	7.62164	7.49167
14_OR10H4CDSP_at	6.84536	6.92353	6.9282	7.03658	6.98832	6.88264	7.01028	6.88686	6.92667	6.89151	6.90101	6.70017	6.8362	6.77292	6.81076	6.7973
1500_OR9I3PCDS_at	7.63333	7.45775	7.5614	7.44134	7.63785	7.59997	7.46511	7.59236	7.72288	7.59475	7.44886	7.517	7.37447	7.54583	7.50856	7.49358
1501_OR8J2PUTRP1_at	7.20457	7.23042	7.24846	7.27385	7.25223	7.29765	7.07519	7.10858	7.06855	7.19593	7.2097	7.24404	7.11025	7.16786	7.05093	7.23521
1502_OR8J2PUTRG_at	6.55927	6.57251	6.75008	6.66653	6.5877	6.61441	6.65221	6.54887	6.50887	6.50853	6.42609	6.52616	6.61731	6.44726	6.58508	6.44089
1503_OR8J2PCDS_at	7.4153	7.41728	7.32489	7.43119	7.32419	7.24209	7.3681	7.28627	7.20637	7.33186	7.33978	7.38012	7.26413	7.29288	7.29954	7.24
1504_OR5AU1UTRP1_at	6.8072	6.77039	6.7497	6.87441	6.81025	6.7869	6.84457	6.69921	6.6092	6.67766	6.70805	6.72354	6.79741	6.78705	6.59846	6.54775
1505_OR5AU1UTRG_at	7.94328	7.63607	7.8928	7.74334	7.66994	7.89341	7.52826	7.62734	7.70359	7.51367	7.71709	7.87241	7.65059	7.81202	8.03587	7.8253
1506_OR5AU1CDS_at	7.03674	6.89535	7.03361	6.85784	6.86843	6.958	6.53893	6.74538	6.99102	6.86086	6.90051	6.95158	6.76804	6.90185	7.11002	7.02408
1507_OR6Y1CDSP_at	6.72104	6.9667	6.89482	6.90967	7.04404	6.78136	6.99414	6.78242	6.67502	6.90177	6.88025	6.78815	6.84859	6.82897	6.76067	6.7632
1508_OR6Y1UTRG_at	5.92339	5.91285	5.95746	5.92759	5.95444	6.02311	5.80046	5.88714	5.89436	5.88475	5.84387	5.80888	5.8158	5.8054	5.84539	5.75281
1509_OR5L1UTRP1_at	6.6834	6.91488	6.76447	6.87109	6.84175	6.71939	6.79276	6.6792	6.68107	7.0235	6.79276	6.61184	6.57237	6.6076	6.54117	6.58539
150_OR51M1UTRP2_at	6.3821	6.4402	6.40159	6.55203	6.52865	6.34707	6.3279	6.24245	6.30439	6.35272	6.36226	6.32342	6.38102	6.17215	6.20475	6.36717
1510_OR5L1UTRG_at	7.32633	7.24066	7.55692	7.43036	7.36813	7.40733	6.96544	7.17956	7.33639	7.12076	7.31019	7.27127	7.25659	7.19887	7.45753	7.43076
1511_OR5L1CDS_at	6.71275	6.74368	6.75827	6.81093	6.73196	6.89152	6.71588	6.60609	6.72761	6.72668	6.63084	6.66426	6.58086	6.63646	6.63646	6.66552
1515_OR10J3UTRP1_at	7.00993	7.14621	7.0979	7.0362	7.03231	7.13853	6.92257	7.0058	7.39354	6.9903	7.03203	7.06739	6.9156	6.97474	6.92104	7.00445
1516_OR10J3UTRG_at	6.65757	6.68661	6.67124	6.75263	6.58427	6.62153	6.33961	6.41189	6.59785	6.56855	6.61848	6.59718	6.56289	6.5198	6.52078	6.46977
1517_OR10J3CDS_at	7.23379	7.29462	7.32042	7.43185	7.36486	7.24476	7.33244	7.29446	7.19952	7.14771	7.47594	7.2909	7.41201	7.24092	7.41402	7.37134
1519_OR51A3PUTRG_at	6.99501	6.91488	6.98498	6.8106	6.82693	6.88614	6.7475	6.77608	6.96981	6.78783	6.88446	6.9157	6.7246	6.76384	7.13353	6.94535
151_OR51M1UTRG_at	7.09057	7.00486	6.99305	7.02974	7.01515	7.00401	7.11061	7.02443	6.98719	7.04173	6.87547	6.90255	6.99378	7.05171	6.95483	7.0294
1520_OR51A3PCDS_at	7.59682	7.42653	7.59767	7.44764	7.50452	7.52248	7.13569	7.45918	7.37301	7.41019	7.37674	7.60904	7.42137	7.39936	7.79537	7.60931
1521_OR5AH1PUTRP1_at	7.9537	8.0792	8.16491	8.00261	8.00358	7.97837	7.99926	7.85251	7.96542	7.88503	7.89256	8.04613	7.93812	7.94772	8.02674	8.01854
1522_OR5AH1PCDSG_at	8.18053	8.01449	8.28083	8.05257	8.02975	8.19991	7.96374	7.92128	8.14357	8.04391	8.10429	8.20814	8.22447	8.11007	8.31564	8.34171
1525_OR4K3PUTRP1_at	6.47418	6.52265	6.39787	6.50988	6.42687	6.37671	6.26413	6.33042	6.47124	6.24132	6.33245	6.29857	6.30158	6.43232	6.49114	6.29891
1526_OR4K3PCDSG_at	7.5937	7.43374	7.37605	7.52016	7.51957	7.51327	7.44303	7.67443	7.36167	7.27615	7.40963	7.35249	7.4677	7.50381	7.52952	7.49301
1529_OR52P1PUTRP1_at	6.86676	6.89812	6.95226	6.78148	6.87243	6.91393	6.70194	6.98719	6.86156	6.80009	6.67242	6.68522	6.69245	6.77237	6.91956	7.01171
152_OR4N2CDSP_s_at	7.08676	6.89259	6.92891	6.88867	6.8613	6.91574	6.76694	6.56457	6.80464	6.51805	7.07524	7.22985	6.90403	6.8695	7.05626	7.10099
1530_OR52P1PCDSG_at	6.91876	6.86889	6.88043	6.70837	6.78299	6.89876	6.80065	6.87782	6.89547	6.82965	6.77185	6.80799	6.83796	6.91898	6.89134	6.84745
1531_OR51V1UTRP1_at	6.64983	6.45551	6.42459	6.42906	6.52988	6.48521	6.32376	6.26064	6.36012	6.44591	6.29243	6.33755	6.29995	6.3061	6.35596	6.40135
1532_OR51V1CDSG_at	7.64704	7.7286	7.69527	7.76469	7.74707	7.72152	7.68264	7.51122	7.62974	7.58396	7.73467	7.49512	7.46601	7.53291	7.77923	7.62593
1533_OR10AH1PUTRB_at	6.08677	5.98087	6.09452	6.16588	6.11186	6.10048	5.96607	5.98299	6.03842	5.99112	6.0425	5.9716	5.93754	5.99937	6.00048	6.06491
1534_OR10AH1PCDS_at	7.44738	7.03319	7.25109	7.09894	7.14972	7.45157	6.89905	7.24452	7.30683	7.249	7.25036	7.37521	7.30382	7.31992	7.47052	7.4993
1537_OR2AE1UTRB_at	5.86221	5.92141	5.76928	5.90838	5.92654	6.01531	5.85141	5.81433	5.77596	5.86402	5.76632	5.64336	5.74366	5.82308	5.58406	5.69391
1538_OR2AE1CDS_at	7.2348	7.21512	7.2348	7.27963	7.1806	7.30165	7.17723	7.34724	7.11222	6.99566	7.24609	7.32525	7.33818	7.33946	7.40161	7.51036
1539_OR9A2UTRB_at	7.27577	7.13663	7.0457	7.04967	7.07664	7.16808	7.02193	7.10364	6.92019	6.89092	6.96159	6.95477	7.09397	7.07409	7.05384	6.95108
153_OR4N2UTRP1_s_at	8.58559	8.76777	8.71029	8.74798	8.84754	8.59609	8.69192	8.70806	8.21856	8.72643	8.71821	8.47888	8.64829	8.58929	8.55906	8.49261
1540_OR9A2CDS_at	7.22748	7.11336	7.20993	7.0907	7.17403	7.28172	7.09357	7.21566	7.31584	7.13279	7.27863	7.19123	7.13764	7.24367	7.26333	7.30718
1541_OR6V1UTRB_at	6.67199	6.75505	6.71757	6.73047	6.74379	6.61819	6.73434	6.60987	6.69943	6.53372	6.68958	6.60139	6.66433	6.73304	6.70943	6.71299
1542_OR6V1CDS_at	7.6104	7.3003	7.36519	7.3945	7.27284	7.5281	7.05064	7.32082	7.56659	7.29664	7.35265	7.37517	7.29582	7.56188	7.49957	7.44961
1543_OR6W1PUTRB_at	7.62571	7.5062	7.52308	7.58529	7.56058	7.56916	7.46578	7.34545	7.41903	7.44149	7.53454	7.53169	7.34385	7.47236	7.64067	7.5265
1544_OR6W1PCDS_at	7.1907	7.14216	7.25547	7.00074	7.17425	7.27547	7.09591	7.1664	7.05358	6.96112	7.05089	7.21503	7.22666	7.11188	7.17796	7.07437
1545_OR2F2UTRB_at	5.88859	5.929	5.84542	5.87051	5.97683	6.02803	5.83442	5.77854	5.75065	5.9063	5.78825	5.87598	5.76574	5.82862	5.87592	5.92469
1546_OR2F2CDS_at	6.87478	6.85517	6.9464	6.7829	6.74324	6.85631	6.70022	6.80995	6.81346	6.81038	6.76526	6.86166	6.7166	6.86791	6.80564	6.95477
1547_OR6B1UTRB_at	6.90104	6.73496	6.85825	6.92157	6.78879	6.81117	6.65265	6.76714	6.67185	6.81905	6.77913	6.93916	6.7159	6.73496	6.87641	6.92098
1548_OR6B1CDS_at	6.8267	6.76155	6.86113	6.88928	6.84288	6.82108	6.59012	6.76063	6.72067	6.60281	6.65625	6.77431	6.70232	6.79462	6.7508	6.80867
1549_OR2A25UTRB_at	6.12272	6.16005	6.16679	6.06343	6.11134	6.24737	6.01131	6.01695	6.00079	6.1167	5.98138	6.11882	6.05494	6.1401	6.32395	6.22984
154_OR4N2UTRP2_at	6.1192	6.33298	6.24004	6.26046	6.24476	6.30352	6.13682	6.24748	6.27858	6.11105	6.13836	6.21034	6.33075	6.11105	6.0776	6.07642
1550_OR2A25CDS_at	8.15702	7.96005	8.19554	8.06672	8.00102	8.16304	7.92098	7.96969	8.06741	7.93989	8.05963	8.1409	8.01876	8.02266	8.10072	8.0531
1551_OR2A14UTRB_at	6.55714	6.37758	6.30986	6.31109	6.29127	6.46075	6.23693	6.35322	6.19005	6.19671	6.25049	6.28207	6.27462	6.3759	6.30565	6.31323
1552_OR2A14CDS_at	5.92817	5.87066	5.85096	5.93203	5.79502	5.93203	5.83106	5.87731	5.82867	5.82957	5.70852	5.78456	5.84603	5.79557	5.80941	5.79244
1553_OR2A42UTRB_s_at	7.20125	7.04023	7.30866	7.14219	7.04893	7.114	7.21108	7.26629	7.22071	7.05212	7.01954	7.10511	7.20658	7.21127	7.1224	7.07209
1557_OR11H1CDSP_s_at	7.05271	6.98303	7.07673	6.9255	6.93792	7.26792	6.79229	6.99718	7.07309	6.9208	7.04824	7.18286	7.1144	7.1673	7.11018	7.09426
1559_OR11K2PUTRP1_s_at	6.40489	6.36141	6.38431	6.46956	6.42278	6.51735	6.20095	6.2488	6.21838	6.15089	6.3081	6.34481	6.19212	6.31148	6.39327	6.40125
155_OR4N2UTRG_at	6.88594	7.00785	6.69515	7.06534	7.03002	6.91578	6.89049	6.769	6.91649	6.91553	6.91283	6.85737	6.73236	6.73433	6.75356	6.81605
155_OR4N2UTRG_s_at	6.36942	6.26787	6.23766	6.28277	6.22514	6.26319	5.91853	5.96784	6.31652	5.94944	6.05902	6.29485	6.03768	6.12865	6.22247	6.17572
1560_OR11K2PCDS_at	7.12081	7.1076	7.11548	7.0709	7.00463	7.22929	7.52648	7.11022	7.01778	7.04842	6.91704	7.15964	7.21792	7.23788	6.95178	7.24138
1560_OR11K2PCDS_s_at	6.99825	6.9098	6.93899	6.84291	6.93148	6.88799	7.19678	6.89986	6.82962	6.74951	6.932	6.74717	6.89756	6.99315	7.03558	6.82662
1561_OR4N1PUTRB_at	7.43101	7.26113	7.50647	7.38181	7.42323	7.33303	7.3622	7.41491	7.44288	7.52516	7.49418	7.41538	7.52002	7.39216	7.4612	7.36156
1562_OR4N1PCDS_at	9.52807	9.41045	9.46144	9.30228	9.27569	9.46563	9.55501	9.64139	9.33592	9.22409	9.24407	9.38138	9.64154	9.77541	9.00669	9.18823
1565_OR4N5UTRP1_at	6.08088	6.02237	6.15051	6.06494	6.0873	6.12767	5.97827	5.94515	6.09827	6.13186	5.89617	5.968	6.04047	6.05824	5.97827	5.85886
1566_OR4N5CDS_at	7.53941	7.30579	7.51035	7.49633	7.39375	7.45791	7.16103	7.17316	7.41014	7.44986	7.44164	7.48563	7.42112	7.41876	7.46884	7.51833
1567_OR11G2UTRP1_at	6.73624	6.68437	6.79506	6.82226	6.70044	6.89177	6.74802	6.80324	6.65972	6.69068	6.68467	6.77266	6.8423	6.73296	6.89067	6.63022
1568_OR11G2CDS_at	8.01207	7.87813	8.08632	7.90083	7.96205	7.96267	7.7382	7.97476	8.07092	7.88146	8.06041	8.12556	8.01645	7.96561	7.99769	8.08039
1569_OR4F17UTRP1_s_at	7.00584	7.05612	7.00594	7.04649	7.10374	7.05612	7.07381	6.94444	6.8249	7.0894	6.89497	6.89939	6.92767	6.90602	6.72095	6.77866
156_OR10A4UTRP1_at	6.70988	6.59374	6.62554	6.65799	6.64745	6.61451	6.4079	6.53616	6.56801	6.4414	6.56302	6.49836	6.54565	6.45018	6.36577	6.639
1570_OR4F17CDS_s_at	7.04439	6.86007	6.98011	6.94996	7.05867	6.96771	6.7808	6.8086	7.08944	6.81304	6.88195	6.90949	6.80461	6.79823	6.86274	7.06861
1571_OR7G2UTRP1_at	6.18982	6.158	6.10849	6.06032	6.08138	6.1346	5.95359	6.03617	6.14873	6.03288	5.98663	6.1088	6.085	6.08893	6.03822	6.14666
1572_OR7G2CDS_at	7.35839	7.36774	7.3065	7.27635	7.2294	7.30418	7.04279	7.09992	7.17451	6.91223	7.27843	7.41347	7.15414	7.16604	7.36763	7.41682
1573_OR7D2UTRB_s_at	6.52309	6.41184	6.4418	6.58956	6.30869	6.44541	6.13144	6.08389	6.03551	6.11083	6.21712	6.12558	6.11437	6.03822	6.18581	6.1774
1574_OR7D2CDS_s_at	7.38994	7.28946	7.47843	7.48242	7.13039	7.33241	6.9726	7.13498	7.11196	6.99515	7.2102	7.31636	7.28874	7.33452	7.59026	7.46405
1575_OR7C1CDSB_at	7.05455	7.02422	7.25109	7.08255	6.89482	7.09511	6.93681	7.06566	6.9585	6.8513	7.07861	7.20549	7.08007	7.04157	7.13334	7.09087
1578_OR1I1UTRB_at	6.74415	6.90045	6.73461	6.8062	6.79947	6.784	6.73122	6.78599	6.61914	6.95722	6.81823	6.68662	6.76978	6.80222	6.70791	6.68144
1579_OR1I1CDS_at	7.16829	6.8371	7.22623	6.86431	7.00022	7.10385	6.76082	7.04752	7.03165	6.73595	7.12406	7.09482	6.94021	6.92379	7.21839	7.17151
157_OR10A4UTRP2_at	6.8616	6.89173	6.80938	6.76687	6.70675	6.88828	6.79073	6.66268	6.79698	6.67347	6.73269	6.73942	6.75693	6.7388	6.65811	6.68043
1580_OR10B1PUTRP1_at	7.19598	7.39539	7.46197	7.40228	7.26283	7.35714	7.29235	7.32317	7.2613	7.45672	7.2653	7.38248	7.41897	7.44454	7.41198	7.48706
1581_OR10B1PCDS_at	7.13725	7.03954	7.20334	6.9069	6.94375	7.1671	6.79665	6.94058	6.98719	6.93201	7.04288	7.26638	6.95083	7.14371	7.50161	7.46587
1582_OR10H2UTRB_at	6.67217	6.72717	6.69066	6.77276	6.733	6.72949	6.4756	6.52181	6.62104	6.70289	6.68068	6.64546	6.58103	6.66727	6.58565	6.6568
1583_OR10H2CDS_at	7.21661	7.12575	7.27457	7.20306	7.19737	7.28991	6.96835	6.98633	7.03265	7.01721	6.95892	7.18386	7.01671	6.98178	7.17128	7.02956
1584_OR10H1UTRB_at	6.63421	6.58474	6.72567	6.69827	6.63359	6.63254	6.54587	6.53501	6.49957	6.50372	6.5524	6.57698	6.59896	6.59155	6.45267	6.51411
1585_OR10H1CDS_at	6.93459	6.96561	7.05125	6.95816	6.88094	6.99904	6.91123	6.85981	7.06981	6.99718	6.99837	7.03851	6.96279	6.91509	7.14995	7.18667
1588_OR11I1PUTRP1_at	6.45121	6.62474	6.32054	6.56682	6.55083	6.66217	6.43127	6.45666	6.31444	6.60315	6.58389	6.51767	6.65219	6.50961	6.42816	6.34605
1589_OR11I1PCDS_at	7.1871	7.22239	7.24447	7.15807	7.1151	7.19476	6.92901	7.11784	7.10371	6.96074	7.09198	7.2502	7.11957	7.16113	7.25291	7.11642
158_OR10A4UTRP3_at	7.22516	7.39269	7.1677	7.48506	7.3443	7.16254	7.53217	7.20893	7.13563	7.47898	7.338	7.19121	7.10089	7.1508	6.93154	7.15449
1590_OR6K3UTRB_at	6.32617	6.29405	6.27007	6.336	6.30117	6.16999	6.19467	6.22914	6.35817	6.24522	6.18577	6.00783	6.39009	6.28627	6.17435	6.21161
1591_OR6K3CDS_at	7.60446	7.52583	7.44999	7.50003	7.54634	7.63031	7.51665	7.49769	7.7158	7.64608	7.45268	7.64241	7.40757	7.46364	7.70138	7.62808
1592_OR6K4PCDSB_at	8.70512	8.44044	8.51051	8.46622	8.44299	8.46765	8.23791	8.31405	8.46356	8.35416	8.36916	8.5064	8.50041	8.48383	8.59861	8.46922
1593_OR6N2UTRB_at	7.33916	7.46853	7.55606	7.27047	7.35619	7.46828	7.29706	7.3256	7.32243	7.32276	7.441	7.44772	7.25217	7.1962	7.51838	7.56341
1594_OR6N2CDS_at	7.04439	6.92263	7.10409	7.09531	6.95484	7.0508	6.92561	6.96424	6.83631	6.81269	6.85196	7.01727	6.97222	7.00907	6.92505	6.93071
1595_OR10AA1PUTRP1_at	7.62476	7.5553	7.62599	7.48607	7.38515	7.50942	7.43785	7.53388	7.56137	7.52287	7.50063	7.62868	7.63079	7.59103	7.58242	7.54797
1596_OR10AA1PCDS_at	6.95069	6.62824	6.86188	6.71805	6.57621	6.82811	6.41108	6.49829	6.76924	6.48989	6.69045	6.92434	6.74838	6.73055	7.05844	6.96968
1597_OR2C3UTRB_at	6.63435	6.56227	6.53843	6.68038	6.56849	6.51874	6.69325	6.70008	6.42555	6.62055	6.63301	6.59357	6.5655	6.61474	6.42348	6.47295
1598_OR2C3CDS_s_at	8.12847	7.91338	8.11101	7.88246	7.82018	7.99624	7.57075	7.75669	7.96265	7.78028	7.94711	8.12934	7.97063	7.93547	8.27616	8.11061
1599_OR5AY1UTRB_at	7.2009	7.2141	7.20687	7.24018	7.35468	7.17251	7.01876	6.95814	7.15883	7.10656	7.11449	7.26546	7.06662	7.06353	7.18321	7.16162
159_OR10A4UTRG_at	6.56296	6.59933	6.49965	6.50972	6.74796	6.56951	6.88279	6.53906	6.53905	6.64211	6.56863	6.37694	6.44192	6.43891	6.41284	6.31223
15_OR10H4UTRP1_at	7.17692	7.03777	7.09766	7.11438	7.07563	7.10071	6.66595	6.8825	7.1661	6.96341	7.07734	7.33362	7.01658	7.00482	7.07542	7.23449
1600_OR5AY1CDS_at	7.24499	7.26938	7.22858	7.29462	7.17099	7.13034	6.96086	7.0062	7.11245	7.13241	7.28355	7.2993	7.22871	7.06264	7.19249	7.16041
1601_OR2W3UTRB_at	6.68032	6.60651	6.70009	6.71626	6.61825	6.64661	6.67545	6.72068	6.59434	6.68768	6.69625	6.7032	6.52237	6.45768	6.46374	6.54204
1602_OR2W3CDS_at	7.1494	7.09964	7.1052	7.00815	7.23006	7.20746	6.7878	6.96082	7.02064	7.11371	7.15391	7.10441	7.13277	7.06312	7.38417	7.4302
1603_OR2L6PUTRB_at	5.76639	5.71732	5.81047	5.76305	5.75933	5.81355	5.6837	5.67702	5.75373	5.67182	5.63021	5.67615	5.78069	5.67087	5.75106	5.67927
1604_OR2L6PCDS_at	6.17211	6.12675	6.18759	6.15645	6.15606	6.24465	6.27704	6.21691	6.21531	6.09171	6.13922	6.24225	6.21827	6.291	6.18541	6.11319
1605_OR2M1PCDSB_at	6.23589	6.20885	6.33781	6.28232	6.10987	6.22036	6.03857	6.13085	6.12115	6.02815	6.0521	6.34298	6.09167	6.14196	6.11338	6.28868
1606_OR2M2UTRB_at	6.53656	6.48283	6.49845	6.60136	6.36712	6.49292	6.30447	6.38737	6.51182	6.49911	6.40804	6.32082	6.38298	6.28033	6.39491	6.45379
1607_OR2M2CDS_at	5.93715	5.91886	5.9309	5.98188	5.95061	5.97668	5.83247	5.86827	5.89798	5.9071	5.78239	5.87066	5.86418	5.92038	5.92501	5.85379
1608_OR2M4UTRB_at	6.32926	6.37377	6.42839	6.39073	6.35554	6.48932	6.29502	6.26105	6.28763	6.20394	6.2728	6.34268	6.25696	6.37285	6.2442	6.37958
1609_OR2M4CDS_at	6.78752	6.83132	6.90889	6.86183	6.84049	6.8971	6.7808	6.79313	6.66563	6.67309	6.80867	7.01913	6.78073	6.8268	6.90365	6.96293
160_OR10A4CDS_at	6.75347	6.55203	6.76354	6.56732	6.61052	6.79272	6.45704	6.51468	6.56742	6.56517	6.52119	6.65909	6.57757	6.61141	6.71996	6.69716
1610_OR2M7CDSB_at	6.19475	6.23321	6.21938	6.23591	6.14105	6.22965	6.17899	6.03497	6.14174	6.21039	6.11145	6.05744	6.26235	6.04992	5.96025	6.14237
1611_OR2T1UTRB_at	7.40363	7.49909	7.41189	7.35755	7.45594	7.39923	7.53761	7.55384	7.4992	7.51027	7.35604	7.41358	7.30335	7.34268	7.27247	7.32346
1612_OR2T1CDS_at	7.73742	7.44915	7.74421	7.63231	7.52252	7.7518	7.36079	7.57438	7.64741	7.53354	7.62144	7.70489	7.65236	7.69748	7.71098	7.7131
1613_OR2T2UTRB_s_at	6.7854	6.82356	6.74743	6.74468	6.68305	6.81563	6.59169	6.58196	6.82203	6.7537	6.68254	6.75342	7.05267	7.08757	6.85888	6.83958
1614_OR2T2CDS_s_at	9.10504	8.76272	8.9174	8.75317	8.92485	8.9725	8.71436	8.89052	8.91409	8.8101	8.90465	9.0237	8.84809	9.00676	9.0804	9.13206
1617_OR1F12UTRP1_at	6.96697	6.94134	7.00346	6.8371	6.89519	6.99699	6.7856	6.68805	6.78385	6.769	6.97045	6.92379	6.84044	6.68676	6.8546	6.76813
1618_OR1F12CDS_at	7.16807	7.11716	7.27195	7.11027	7.04215	7.0969	7.07727	7.07657	7.14677	7.02916	7.02844	7.18143	7.00497	7.1614	6.98287	7.2363
161_OR2S2UTRP1_at	6.47475	6.3093	6.22959	6.34459	6.24434	6.31949	6.16289	6.14472	6.13041	6.25495	6.23627	6.31406	6.30404	6.17369	6.25703	6.26577
1621_OR12D1PCDSP_at	6.90305	6.84967	6.84947	6.82384	6.83959	6.89193	6.90771	6.97781	6.9214	6.95136	6.91086	6.82758	6.84425	6.853	6.87882	6.85719
1623_OR52M2PUTRP1_at	7.6452	7.45038	7.66335	7.52997	7.58712	7.65458	7.59848	7.57942	7.52069	7.64275	7.62986	7.69326	7.68704	7.66089	7.73906	7.68176
1624_OR52M2PCDS_at	7.74803	7.69586	7.63358	7.60082	7.59431	7.70535	7.47688	7.75953	7.66507	7.41471	7.68493	7.84652	7.74692	7.67475	7.91163	7.87824
1625_OR51C4PCDSB_at	7.02926	7.00417	6.98716	7.02926	7.05001	6.90373	6.9094	6.81774	6.97711	6.96884	6.9881	6.74227	6.90949	6.94509	6.92234	6.87984
1627_OR51F1UTRB_at	7.65879	7.4895	7.67217	7.49915	7.61902	7.65172	7.5172	7.57294	7.56061	7.41026	7.54505	7.58405	7.64457	7.59542	7.68966	7.63545
1628_OR51F1CDS_at	7.43799	7.52723	7.4498	7.47831	7.52386	7.41465	7.68083	7.63927	7.5394	7.41451	7.49532	7.4679	7.46906	7.52137	7.43187	7.42329
1629_OR51A7CDSB_at	7.28716	7.40237	7.35604	7.37939	7.45184	7.33267	7.37029	7.39011	7.35419	7.41177	7.28404	7.36217	7.28379	7.35787	7.4084	7.27847
162_OR2S2UTRP2_at	6.67051	6.77828	6.83343	6.84635	6.69442	6.84761	6.98141	6.88682	6.77684	6.82903	6.77444	6.85839	6.81178	6.73911	6.5703	6.63239
1630_OR52J2PUTRP1_at	7.04439	7.01645	7.09844	6.94837	6.98338	6.97932	6.90628	6.87032	7.07242	6.88668	6.95038	6.9596	6.9677	6.99874	6.88641	7.036
1631_OR52J2PCDS_at	6.93182	7.01609	7.02853	7.02354	6.98539	6.85151	6.96652	6.93362	6.98719	6.8757	6.9988	6.75505	6.88368	6.85673	7.01726	6.85152
1632_OR52E2UTRB_at	6.49719	6.42945	6.42981	6.54181	6.48918	6.40437	6.55996	6.41704	6.45075	6.55064	6.5402	6.51356	6.38018	6.47324	6.39548	6.4942
1633_OR52E2CDS_at	7.46459	7.53416	7.50651	7.48297	7.50784	7.49627	7.80628	7.30784	7.44389	7.40997	7.46562	7.4255	7.41538	7.35683	7.26954	7.38457
1634_OR52E1PUTRB_at	7.16491	7.09904	7.09799	7.15617	7.10165	6.97249	7.45421	7.199	7.16795	7.25948	7.09768	7.14449	7.11345	7.08222	7.10138	7.11506
1635_OR52E1PCDS_at	7.12069	7.07271	7.29267	7.11685	7.06001	7.08381	6.97429	7.14915	7.22814	7.13264	7.09875	7.18172	7.09168	7.07796	7.22823	7.17112
1638_OR51B2UTRP1_at	6.63789	6.71429	6.64988	6.7936	6.74034	6.62581	7.29274	6.65304	6.54672	6.88657	6.56941	6.50861	6.53747	6.59953	6.32713	6.54567
1639_OR51B2CDS_at	7.9432	7.89235	7.88014	7.93642	7.80992	7.82526	7.82209	7.82579	7.75619	8.16775	7.84552	7.85803	7.80132	7.86685	7.70041	7.7805
163_OR2S2UTRP3_at	6.59268	6.50616	6.45279	6.43071	6.39518	6.51203	6.41477	6.56946	6.6162	6.35563	6.31137	6.51786	6.64991	6.58996	6.40325	6.51906
1640_OR51B6UTRB_at	7.2076	7.06232	7.15628	7.01588	6.86748	7.10154	6.85833	6.91377	6.95806	7.0491	7.0039	7.03702	7.01606	7.01191	7.12006	7.20572
1641_OR51B6CDS_at	7.73918	7.74712	7.72376	7.75056	7.68226	7.66089	7.53678	7.63054	7.59384	7.75112	7.81493	7.77128	7.68588	7.67659	7.86272	7.78837
1642_OR51K1PCDSB_at	7.04475	6.95804	7.14218	7.00205	7.09671	7.04051	6.84058	6.88139	7.06772	6.77086	6.97745	7.17966	6.93687	6.85859	7.08699	7.12775
1643_OR51I2UTRB_at	7.23465	7.12397	7.10428	7.09979	7.09336	7.23858	7.21896	7.12228	7.23154	7.13557	6.98789	6.95221	7.07759	7.03257	6.91031	6.86253
1644_OR51I2CDS_at	6.77205	6.63494	6.94052	6.75772	6.50585	6.77205	6.49004	6.61377	6.79104	6.57791	6.68495	6.79921	6.57159	6.51347	6.94872	6.75485
1645_OR52V1PUTRP1_at	7.33905	7.3502	7.34316	7.28538	7.31288	7.26377	7.39657	7.57747	7.32673	7.35096	7.3102	7.33973	7.51603	7.42075	7.07164	7.03196
1646_OR52V1PCDS_at	7.61722	7.5843	7.67539	7.59992	7.48211	7.66907	7.65441	7.69128	7.65534	7.65527	7.52974	7.59323	7.66218	7.77554	7.70802	7.62778
1647_OR52B5PCDSB_at	6.63421	6.83242	6.74819	6.91366	6.84229	6.67198	6.57621	6.57903	6.75855	6.75284	6.83143	6.70755	6.51803	6.64074	6.50658	6.75983
1648_OR52N1UTRB_at	6.42753	6.62251	6.52843	6.55639	6.54663	6.4811	6.56328	6.56942	6.42219	6.56776	6.52284	6.53552	6.44333	6.55279	6.51342	6.39443
1649_OR52N1CDS_at	6.56377	6.63841	6.6677	6.63841	6.67942	6.55713	6.74599	6.51103	6.53499	6.66177	6.51769	6.53279	6.71456	6.54249	6.34689	6.2671
164_OR2S2UTRB_at	6.66695	6.58119	6.5501	6.50105	6.47893	6.5125	6.33846	6.47064	6.41218	6.34702	6.44326	6.48319	6.38631	6.54732	6.52201	6.47631
1652_OR52E6CDSB_at	7.09327	7.04827	7.18505	7.22414	7.1196	7.10266	6.81063	6.98608	7.04481	6.93144	7.16897	7.09568	6.96884	7.09768	7.08825	7.24841
1653_OR52E8UTRP1_at	6.45081	6.26681	6.32785	6.34842	6.38913	6.3039	6.05984	6.12634	6.13335	6.24962	6.27006	6.13405	6.13852	6.1564	6.12513	6.08282
1654_OR52E8CDS_at	6.49929	6.52535	6.54433	6.48556	6.46523	6.61791	6.27888	6.37882	6.32906	6.44361	6.48145	6.57791	6.39648	6.347	6.43328	6.47508
1655_OR52L1UTRB_at	7.28978	7.43376	7.34766	7.43729	7.47956	7.59302	7.26271	7.33994	7.2341	7.19516	7.33063	7.49449	7.4965	7.50595	7.45587	7.29038
1656_OR52L1CDS_at	7.15188	6.88663	7.12451	7.01795	6.95978	7.10149	6.75855	6.86974	7.10639	6.88782	7.04933	6.99697	6.8793	7.06215	6.98098	7.14797
1657_OR56A7PCDSB_at	7.61201	7.45533	7.47658	7.36807	7.52304	7.49435	7.51507	7.54868	7.3168	7.56739	7.42678	7.4068	7.49886	7.57489	7.37929	7.39187
1658_OR5P4PUTRP1_at	7.10472	6.98976	6.98868	6.96486	7.0913	7.05661	7.16081	6.88204	6.88915	6.84045	6.95865	6.96636	7.05258	6.89848	6.84009	6.86095
1659_OR5P4PCDS_at	6.90496	6.85128	6.78196	6.85128	6.88776	6.78632	6.88429	6.70124	6.82867	6.77781	6.75523	6.78239	6.63776	6.84814	6.81483	6.97679
165_OR2S2CDS_at	6.85316	6.84967	6.95243	6.90689	6.78518	6.84351	6.73782	6.73032	6.66944	6.76504	6.71674	6.64763	6.7278	6.7968	6.80152	6.72888
1660_OR10A3CDSB_at	7.22239	7.25665	7.24634	7.27831	7.20017	7.25346	7.10834	7.13023	7.1661	7.14866	7.10591	7.06793	7.16809	7.11931	7.082	7.18
1663_OR4B1UTRB_at	6.72132	6.53643	6.7558	6.60854	6.55918	6.66181	6.47323	6.57282	6.52341	6.52749	6.45088	6.60769	6.42079	6.47335	6.57168	6.73853
1664_OR4B1CDS_at	7.11249	7.06076	7.02791	7.052	7.16868	7.0714	6.9943	6.99445	7.09416	7.06413	7.05533	6.94242	7.08679	7.01327	7.03215	6.96861
1665_OR4X1UTRP1_at	6.57303	6.60581	6.57591	6.45682	6.43313	6.60651	6.44578	6.50837	6.32014	6.43413	6.4226	6.38806	6.50762	6.45941	6.3314	6.37972
1666_OR4X1CDS_at	7.67713	7.60256	7.64277	7.75001	7.50753	7.69226	7.47302	7.54849	7.68548	7.72434	7.62414	7.63461	7.42524	7.51664	7.58339	7.49177
1667_OR4C17PCDSP_at	6.63435	6.81419	6.66844	6.7123	6.81786	6.72016	6.82954	6.7684	6.71942	6.58478	6.65526	6.65526	6.65429	6.60872	6.58559	6.53526
1668_OR4A1PUTRP1_at	7.99761	7.92374	8.04956	7.88228	8.01216	7.9651	7.67443	7.77699	7.82402	7.74336	7.81127	8.02773	7.86035	7.91884	7.9629	7.77918
1669_OR4A1PCDS_at	7.19804	7.32929	7.27407	7.39718	7.48573	7.23416	7.11943	7.33036	7.18549	7.20151	7.27385	7.25858	7.26297	7.37415	7.31601	7.31902
166_OR5R1UTRP1_at	6.22561	6.18993	6.28273	6.17036	6.19681	6.22949	6.12685	6.26563	6.20381	6.07827	6.17846	6.17646	6.08655	6.07078	6.11398	6.10714
1670_OR4A15UTRB_at	6.31969	6.36373	6.37477	6.34315	6.29095	6.2162	6.15218	6.28314	6.30947	6.29536	6.22328	6.23852	6.21149	6.21459	6.13623	6.20541
1671_OR4A15CDS_at	6.34797	6.41773	6.21214	6.21967	6.29086	6.21877	6.17412	6.29935	6.2015	6.389	6.1351	6.16116	6.21687	6.25789	6.34339	6.13255
1672_OR4A10PUTRP1_at	6.25956	6.10619	6.29422	6.18226	6.16857	6.30378	6.07443	6.11461	6.15802	6.13218	6.06075	6.10457	6.24991	6.22453	6.11941	6.22492
1673_OR4A10PCDS_at	6.89447	6.97094	6.92553	6.91571	7.14103	6.90068	6.9606	7.0719	6.95007	6.87496	6.84888	6.92963	6.77794	6.86483	6.94178	6.86483
1674_OR4A13PCDSP_at	7.331	7.22217	7.25868	7.29139	7.44893	7.37668	7.22116	7.3065	7.21414	7.19762	7.16644	7.26711	7.23539	7.23808	7.22412	7.22116
1675_OR4C15UTRP1_at	7.12846	7.11927	7.172	7.11445	7.16872	7.13911	7.07223	6.88224	7.03641	7.06159	7.08485	7.11187	7.06025	6.94878	7.06353	7.10689
1676_OR4C15CDS_at	7.5803	7.51052	7.50082	7.50401	7.56323	7.51918	7.63249	7.75077	7.50399	7.50398	7.56756	7.4016	7.64599	7.53233	7.41385	7.3805
1677_OR4P4CDSB_at	7.42126	7.33171	7.32214	7.34066	7.4216	7.42051	7.0802	7.26254	7.31804	7.13241	7.22866	7.34651	7.18282	7.1441	7.36267	7.42043
1678_OR4P1PUTRB_x_at	8.77515	8.78665	9.19838	9.03305	9.04208	9.02731	6.69882	6.83768	8.1576	6.36577	8.74254	8.72978	9.13679	8.95341	9.82902	9.50485
1679_OR4P1PCDS_at	7.82127	7.62571	7.77056	7.71301	7.61922	7.7092	7.27072	7.52835	7.8247	7.80695	7.60737	7.85585	7.73409	7.70921	7.74116	7.72382
167_OR5R1UTRP2_at	7.05301	7.03342	7.00234	6.89586	7.0034	7.21585	6.89536	6.97498	6.88763	7.01183	6.88759	7.03751	6.81818	6.96841	7.03266	7.0338
1680_OR5D2PCDSP_at	6.17463	6.15952	6.09864	6.08469	6.05054	6.18614	6.03315	6.09078	6.08164	5.9766	6.05763	6.06506	6.04936	6.10693	5.99102	5.9347
1681_OR5D17PCDSB_at	7.62172	7.50892	7.57934	7.56227	7.66059	7.52799	7.41534	7.29391	7.50303	7.76603	7.5434	7.59063	7.4092	7.55368	7.77767	7.6957
1682_OR9M1PUTRP1_at	7.07536	6.98679	7.23563	7.15018	7.03909	7.12714	6.9283	6.97962	6.94597	7.07384	6.98835	7.31931	6.98627	7.04824	7.18459	7.1829
1683_OR9M1PCDS_at	7.25896	7.14466	7.14008	7.16043	7.19311	7.04799	7.00374	7.17352	7.13768	6.93478	7.23679	7.17463	7.01658	7.04107	7.30382	7.27502
1684_OR5AQ1PCDSB_at	7.22196	7.11705	7.38886	7.15748	7.09278	7.28989	7.07731	7.16058	7.27339	7.00413	7.18776	7.25558	7.13664	7.13375	7.26305	7.26643
1685_OR8I4PUTRP1_at	6.46596	6.38026	6.3061	6.47355	6.37214	6.3061	6.36335	6.2423	6.28504	6.2868	6.22983	6.21777	6.32838	6.27561	6.13604	6.29685
1686_OR8I4PCDS_s_at	6.02657	5.96723	5.93206	5.96351	5.86118	5.93603	5.84859	5.79871	5.7143	5.80614	5.76324	5.8365	5.76563	5.80827	5.92203	5.79084
1687_OR8H2UTRP1_at	6.50506	6.67296	6.5295	6.59475	6.70847	6.58306	6.58917	6.72962	6.54397	6.58661	6.43081	6.37694	6.33708	6.39218	6.3741	6.41061
1688_OR8H2CDS_at	5.9774	6.1436	6.08416	6.10293	6.12342	6.04908	6.04042	5.96563	5.95716	6.10053	5.87937	5.9211	5.8959	5.8397	5.94919	5.91146
1689_OR8K5CDSP_at	7.30879	7.21594	7.22984	7.22716	7.30439	7.29849	7.10665	7.13928	7.4046	7.15573	7.22785	7.33493	7.24448	7.14648	7.26636	7.21596
168_OR5R1UTRP3_at	6.26061	6.33156	6.34812	6.31146	6.44136	6.37788	6.37036	6.31435	6.17566	6.29642	6.22412	6.22883	6.28652	6.2952	6.34374	6.29217
1690_OR8V1PUTRP1_at	6.13896	6.18037	6.01343	6.11995	6.1224	5.94982	6.04374	6.0786	6.01087	5.99653	5.9349	5.95352	5.95305	6.05744	5.96781	6.10576
1691_OR8V1PCDS_at	7.24215	7.27242	7.33787	7.33185	7.10608	7.15733	7.08303	7.16933	7.26678	7.1003	7.18614	7.39119	7.07259	7.21941	7.34106	7.24764
169_OR5R1CDSG_at	7.1293	6.94023	7.11788	7.12645	7.07973	7.0228	7.08575	7.10638	7.02967	7.04426	6.95041	7.1596	6.874	6.94824	6.97133	7.09559
16_OR10H4UTRP2_at	6.36687	6.468	6.48866	6.59874	6.57597	6.3641	6.33103	6.32842	6.37722	6.34611	6.53221	6.38832	6.35491	6.33276	6.36628	6.33334
1701_OR5B17CDSB_at	6.41272	6.46646	6.46965	6.39803	6.5276	6.48252	6.26803	6.35988	6.48259	6.26533	6.33655	6.57411	6.47154	6.36828	6.33035	6.32974
1702_OR5B1PUTRP1_at	5.9731	5.98234	6.01977	5.99864	6.02373	6.12728	5.94369	5.89934	5.90996	5.92397	5.91227	5.99415	6.00092	6.06878	5.89394	5.87947
1703_OR5B1PCDS_at	7.90576	7.86562	7.86333	7.93172	7.82018	7.92283	7.6498	7.72075	7.73324	7.77448	7.69413	7.78505	7.61456	7.59026	7.57463	7.65598
1704_OR5BB1PUTRP1_at	6.64092	6.58157	6.77804	6.63421	6.55592	6.71864	6.40061	6.48731	6.54507	6.49101	6.55929	6.68455	6.55096	6.57083	6.68188	6.76756
1705_OR5BB1PCDS_at	7.31134	7.08166	7.24056	7.04236	7.08308	7.18419	6.99696	7.09161	7.14344	7.04333	7.11982	7.28571	7.03305	7.16204	7.21698	7.26075
1706_OR5A1UTRB_at	7.81247	7.82972	7.96472	7.92444	7.76773	7.85683	7.84691	7.78704	7.80231	7.80137	8.04503	7.89812	7.76662	7.78361	7.76888	7.75348
1707_OR5A1CDS_at	6.87818	6.85027	7.03409	6.97491	6.91886	7.05643	6.67256	6.87477	6.93108	6.70932	6.93302	6.90535	6.93659	6.97367	6.89872	6.96614
1708_OR4D9UTRB_at	7.27619	7.41573	7.30061	7.39518	7.48141	7.34399	7.3415	7.20473	7.28282	7.23133	7.34369	7.26429	7.10229	7.03115	7.15397	7.08661
1709_OR4D9CDS_at	6.72964	6.71206	6.69411	6.73885	6.72543	6.7858	6.89048	6.78815	6.62404	6.81271	6.70945	6.6114	6.80371	6.81426	6.62617	6.61027
170_OR4K7PCDSP_s_at	7.68194	7.66768	7.59709	7.58313	7.70736	7.72186	7.513	7.57164	7.48276	7.65191	7.64866	7.65743	7.5369	7.63156	7.46351	7.43235
1710_OR7E87PCDSP_at	6.11951	6.15313	6.04019	6.13666	6.1224	6.10632	5.89079	5.78711	5.7934	6.05135	5.9841	5.93512	5.96471	6.01795	5.87385	6.01723
1711_OR6X1UTRP1_at	6.41309	6.61308	6.66515	6.67299	6.64968	6.70087	6.54321	6.53133	6.48931	6.5152	6.56226	6.5559	6.4242	6.46829	6.43407	6.41825
1712_OR6X1CDS_at	7.58242	7.72926	7.49784	7.62943	7.69927	7.67201	7.75005	7.5058	7.4905	7.73869	7.60295	7.43402	7.51422	7.6109	7.41864	7.52336
1713_OR8G2PUTRB_at	6.27815	6.22561	6.3339	6.27134	6.31263	6.35851	6.21679	6.26857	6.40723	6.03669	6.22422	6.32985	6.14841	6.22185	6.2348	6.40398
1714_OR8G2PCDS_at	6.0108	6.04219	6.07175	6.24476	6.01599	6.11911	5.96892	5.96051	5.91435	6.0547	6.04692	6.12723	5.95204	5.99986	5.9372	5.93994
1718_OR1A1UTRB_at	6.0156	6.127	6.09452	6.04036	5.95779	6.01866	5.89295	5.91096	5.90057	6.02589	5.99253	6.00531	6.0649	6.10132	5.97308	5.90559
1718_OR1A1UTRB_x_at	7.96648	7.53186	7.81526	7.72122	7.66701	7.92506	7.37543	7.38136	7.48363	7.40068	7.56028	7.68076	7.67409	7.61295	7.80504	7.55582
1719_OR1A1CDS_at	7.19519	7.22319	7.08036	7.08026	7.15482	7.05572	7.18972	7.16039	6.99078	6.9873	7.08262	6.89435	6.97373	6.92782	6.85805	6.99718
171_OR4K7PUTRP1_s_at	5.97666	5.89571	5.82787	5.97543	5.85514	5.83289	5.90127	5.82775	5.64229	5.79944	5.75398	5.75811	5.7446	5.72184	5.69204	5.55804
1723_OR5H14UTRP1_at	6.72272	6.55786	6.68265	6.71075	6.65316	6.76936	6.76703	6.69212	6.82194	6.77017	6.63259	6.59062	7.02379	6.81322	6.68629	6.5271
1724_OR5H14CDS_at	5.77607	6.06545	5.89061	6.01198	5.9303	5.82589	5.87266	5.85859	5.81707	5.85111	5.80126	5.81759	5.8221	5.76022	5.69493	5.65106
1725_OR5K3UTRP1_at	6.74072	6.66514	6.68558	6.70268	6.63848	6.68977	6.77458	6.65784	6.69312	6.66239	6.60667	6.57423	6.58576	6.73088	6.49689	6.53536
1726_OR5K3CDS_at	7.12001	6.92095	6.95798	6.96144	6.99191	6.91596	6.75063	6.78815	6.90127	6.951	6.78919	6.9374	6.93792	6.85311	6.89576	6.8916
1727_OR5K1UTRB_at	7.14798	7.19499	7.29878	7.30378	7.16729	7.06967	7.22429	7.0636	7.24058	7.01396	7.00837	7.0211	6.9966	6.94693	6.95554	6.95807
1728_OR5K1CDS_at	5.73737	5.78092	5.85269	5.8629	5.75153	5.88002	5.54099	5.58123	5.53999	5.71737	5.59104	5.66931	5.67804	5.54653	5.68125	5.62451
172_OR4K7PUTRP2_s_at	5.7803	5.78572	5.76107	5.80719	5.74454	5.7424	5.57677	5.63166	5.57996	5.62437	5.58306	5.63358	5.66463	5.56527	5.66484	5.68884
1730_OR11K1PUTRP1_at	5.84686	5.81994	5.80557	5.85217	5.83883	5.77585	5.56086	5.53397	5.55924	5.60515	5.66354	5.72421	5.62466	5.60423	5.62035	5.71955
1731_OR11K1PCDS_at	10.0739	10.4165	10.1508	10.5367	10.4281	10.0953	10.4776	10.5587	9.93358	10.2567	10.1739	9.88585	10.1834	10.1809	10.1238	10.1817
1732_OR4Q1PUTRP1_at	6.0124	6.03073	5.9916	6.01643	6.03062	5.94481	6.05667	5.95228	5.75704	5.91655	6.16286	6.09457	5.89408	5.85891	5.99279	5.95865
1733_OR4Q1PCDS_at	7.2854	7.27221	7.22025	7.0341	7.07458	7.15393	6.71759	6.99207	7.14335	6.80128	7.12811	7.34311	7.08824	7.11904	7.24489	7.30067
1739_OR9K2CDSP_at	7.58759	7.47091	7.55701	7.4951	7.46698	7.45454	7.18632	7.2349	7.49924	7.41688	7.59538	7.63486	7.49701	7.37075	7.52564	7.60872
1740_OR6C3CDSB_at	7.48546	7.50461	7.41715	7.46327	7.37518	7.24153	7.39667	7.31924	7.14849	7.37181	7.43612	7.29283	7.34001	7.39995	7.34442	7.24976
1741_OR6C65CDSP_at	6.21497	6.10925	6.32905	6.15311	6.14679	6.29904	6.07648	6.14745	6.20508	6.16295	6.05013	6.26413	6.2939	6.22355	6.17715	6.20085
1742_OR6C76CDSP_at	6.74939	6.67448	6.8762	6.85963	6.70126	6.75979	6.75472	6.77713	6.81981	6.79128	6.72367	6.69599	6.75168	6.71257	6.78919	6.79034
1743_OR6U2PUTRP1_at	7.76397	7.81841	7.79074	7.80571	7.79822	7.77203	7.75682	7.86892	7.8652	7.77969	7.82427	7.74087	7.81649	7.89539	7.8036	7.73787
1744_OR6U2PCDS_at	7.9028	7.89104	7.81734	7.85175	7.90752	7.80553	8.15545	8.02862	7.72041	7.86601	7.82019	7.92954	7.88785	7.76874	7.83839	7.77086
1747_OR6B3CDSB_at	6.7562	6.70864	6.73622	6.80601	6.71425	6.67478	6.79058	6.65234	6.57805	6.81834	6.96751	6.86393	6.57265	6.58243	6.60593	6.47095
1748_OR13E1PUTRB_at	7.65987	7.4387	7.46638	7.64657	7.51126	7.60787	7.99753	7.90638	7.66051	7.69455	7.54845	7.50088	7.73917	7.75887	7.43395	7.43782
1749_OR13E1PCDS_at	6.67243	6.87044	6.84223	6.8021	6.88509	6.90233	6.6785	6.67603	6.66591	6.68787	6.59487	6.68595	6.7834	6.79341	6.66076	6.74119
1750_OR13C7PUTRB_at	7.78799	7.32327	7.83314	7.42613	7.3335	7.62483	7.02788	7.50418	7.54149	7.26638	7.49829	7.79294	7.53905	7.63918	7.83447	7.75163
1751_OR13C7PCDS_at	7.18349	7.1477	7.15289	7.13955	7.1477	7.24753	7.04897	7.00447	7.11578	7.13846	7.15021	7.13846	7.34294	7.17016	7.25924	7.23805
1752_OR2AM1PUTRP1_at	7.04509	6.86621	6.92731	6.8782	6.8806	7.02192	6.95889	6.98401	6.92629	6.79483	6.84916	6.92713	6.85614	6.95323	6.74007	6.79651
1753_OR2AM1PCDS_at	7.753	7.57109	7.64394	7.48501	7.4567	7.75076	7.54459	7.68837	7.75645	7.86491	7.54186	7.71037	7.61763	7.70252	7.71459	7.59968
1754_OR1J2UTRB_at	6.66952	6.71644	6.6677	6.8422	6.68674	6.71721	6.67272	6.54344	6.66366	6.68794	6.71531	6.55916	6.56753	6.70451	6.61138	6.56638
1755_OR1J2CDS_at	7.87531	7.54051	7.71504	7.74564	7.68752	7.68454	7.47448	7.59655	7.64428	7.5162	7.608	7.7824	7.53959	7.66656	7.86764	7.84829
1756_OR1L1CDSB_at	7.20697	7.23201	7.16897	7.15676	7.23024	7.13266	7.24705	7.05108	7.1564	7.35542	7.21063	7.31911	7.08927	7.2543	7.29735	7.20971
1757_OR1L6CDSB_at	5.99856	6.09677	5.96538	5.9257	6.04338	5.98456	6.01953	5.96891	6.06205	5.94184	5.7871	5.98036	5.86507	6.03201	5.88335	5.86673
1758_OR1K1UTRB_at	7.2126	7.06359	7.24813	7.10475	7.20949	7.15763	7.09877	7.15316	7.00002	7.00909	7.08836	7.16139	7.03382	7.20122	7.1632	7.1926
1759_OR1K1CDS_at	7.17505	6.95468	7.09371	6.97665	6.89853	7.05709	6.86652	6.97633	7.17201	6.94933	7.04302	7.15281	7.10197	7.04973	6.99718	7.0797
1760_OR7E155PCDSP_x_at	10.2954	9.97507	9.91578	9.86175	10.0348	10.1493	9.76177	10.0223	10.0276	9.8666	9.80947	10.0292	9.91618	9.96788	9.86391	9.88527
1761_OR13A1UTRB_at	6.11878	6.29006	6.26587	6.30584	6.25212	6.2042	6.22263	6.00996	6.11129	6.07549	5.9773	5.94128	6.10697	6.06358	6.04431	6.0251
1762_OR13A1CDS_at	7.20542	6.9546	6.97849	6.98617	6.91103	7.00686	6.76295	6.89774	7.03367	6.81304	6.88178	7.01784	6.90271	6.90709	7.11352	7.13465
1763_OR2Y1UTRB_at	7.3513	7.96532	7.44657	7.85713	7.81511	7.4797	8.29962	7.79434	7.47476	7.93517	7.73363	7.39354	7.55596	7.55287	7.54293	7.46374
1764_OR2Y1CDS_at	6.72792	6.68651	6.79696	6.67634	6.70222	6.81858	6.75739	6.6563	6.77183	6.66525	6.56939	6.7581	6.66616	6.80167	6.69528	6.73014
1765_OR2V1UTRB_at	6.06598	6.08141	6.23253	6.15009	6.00653	6.08141	5.89195	5.89253	5.84043	5.84684	5.99751	5.94594	6.0151	5.98397	6.03661	6.05053
1766_OR2V1CDS_at	7.59867	7.43582	7.56861	7.54327	7.36659	7.42048	7.23283	7.24903	7.30462	7.36091	7.46193	7.50606	7.44902	7.46733	7.46088	7.49912
176_OR52N5CDSB_at	7.18134	7.22794	7.28698	7.20853	7.31446	7.1914	7.15985	7.23188	7.25314	7.05977	7.20359	7.30212	7.30393	7.11613	7.14943	7.3499
177_OR52N5UTRP1_at	7.05347	6.86371	7.16282	7.2322	7.01842	7.00836	6.80453	6.88055	6.88602	6.91282	7.11755	6.91388	6.82053	6.72725	7.04203	7.00147
178_OR52N5UTRP2_at	6.04803	6.03223	6.10552	6.00057	5.97069	6.04044	6.02018	5.95328	6.05739	5.90829	6.1237	6.21827	5.82305	5.98985	6.00104	5.876
179_OR6N1UTRB_at	6.42058	6.35168	6.4417	6.34961	6.28091	6.31892	6.07839	6.17908	6.32135	6.26937	6.26262	6.21546	6.1507	6.16245	6.30572	6.33081
17_OR10H4UTRP3_at	6.54516	6.63709	6.7703	6.68992	6.64085	6.568	6.70567	6.58183	6.69005	6.52505	6.69144	6.7306	6.64302	6.62103	6.69064	6.66324
180_OR6N1UTRP1_at	5.83838	5.75933	5.75001	5.91064	5.79541	5.81818	5.74645	5.69489	5.70973	5.60961	5.57127	5.50097	5.57408	5.6616	5.73876	5.6302
182_OR6N1CDS_at	7.06639	7.19804	7.18799	7.16491	7.17229	7.1736	6.90722	6.98603	7.00835	7.10473	7.07858	7.08387	6.98947	6.92943	7.21632	7.17749
183_OR6C74CDSB_at	8.41839	8.02058	8.33269	8.05257	8.0331	8.28073	7.9099	8.00581	8.36033	8.14281	8.09566	8.08347	8.07167	8.06097	8.49138	8.41393
184_OR6C74UTRP1_at	7.05211	7.08025	6.92954	7.09929	7.14563	7.04755	7.05292	6.99352	6.99789	6.97255	7.008	6.90566	6.88592	6.95865	6.86523	6.85412
185_OR6C74UTRP2_at	5.91149	5.98429	5.88209	5.93691	5.96133	5.94642	5.79635	5.75127	5.82431	5.72257	5.74076	5.80623	5.76039	5.7039	5.75572	5.80966
186_OR4C12CDSP_at	7.5189	7.31808	7.58462	7.36632	7.17659	7.31278	7.31366	7.69678	7.34547	6.93008	7.44663	7.52972	6.75759	7.15121	7.16039	7.34395
186_OR4C12CDSP_s_at	7.15526	6.85774	7.11206	7.10125	7.08967	7.03277	6.89202	6.89596	7.17558	6.83959	7.09316	6.98238	6.92348	7.12222	7.16943	6.98268
187_OR4C12UTRB_at	6.51617	6.3837	6.54305	6.33898	6.34541	6.40022	6.49957	6.43189	6.33361	6.34755	6.29243	6.33535	6.40671	6.38839	6.33655	6.31702
188_OR4C12UTRP1_at	6.53647	6.42955	6.55144	6.36867	6.42557	6.60486	6.43591	6.44927	6.46704	6.33315	6.36727	6.48235	6.64404	6.50823	6.4449	6.36237
189_OR10G2CDSB_at	6.58496	6.75778	6.49719	6.61065	6.69397	6.64379	6.95302	6.78087	6.47847	6.84285	6.56128	6.47143	6.66151	6.57885	6.46334	6.46005
18_OR5M13PUTRB_at	6.19625	6.19446	6.06967	6.10663	6.17739	6.18344	6.11551	6.06869	6.15235	6.07642	6.03535	6.06899	5.90756	6.04581	6.11026	6.03998
190_OR10G2UTRP1_at	7.4144	7.33241	7.35755	7.24589	7.27953	7.22033	7.05967	7.2157	7.45041	7.28889	7.28767	7.3037	7.1966	7.20423	7.1614	7.28513
191_OR10G2UTRP2_at	6.60402	6.49763	6.63789	6.58602	6.471	6.57777	6.20866	6.4845	6.57594	6.45199	6.63719	6.62273	6.45737	6.53746	6.7649	6.75803
192_OR5D15PCDSB_at	6.70903	6.90735	6.81076	6.95359	6.8882	6.78362	7.08496	6.85896	6.72751	6.78438	6.78621	6.53349	6.71926	6.77086	6.72225	6.74521
193_OR5D15PUTRP1_at	7.23508	7.31336	7.14515	7.26991	7.30788	7.19731	7.10369	7.0721	7.13985	7.28785	7.15793	7.06089	7.14097	7.20438	7.05569	7.03239
194_OR5D15PUTRP2_at	7.57798	7.44976	7.6363	7.48631	7.51673	7.45254	7.56829	7.57895	7.41384	7.49963	7.45348	7.53776	7.63885	7.64676	7.57912	7.5007
196_OR4K6PUTRP2_at	6.02146	5.9246	6.04176	5.90957	5.92752	5.93458	5.88325	5.75762	5.86801	5.76487	5.87974	5.8908	5.80213	5.73281	5.83411	5.75273
197_OR4K6PUTRP3_at	6.616	6.55203	6.68948	6.58291	6.50271	6.66763	6.24543	6.32154	6.59294	6.31562	6.54657	6.56062	6.246	6.40128	6.71192	6.7264
198_OR4K6PCDS_at	6.89472	7.39635	7.02568	7.36115	7.35106	6.92085	8.5729	7.82431	7.07814	7.88039	7.32612	6.96918	7.41523	7.27931	6.66138	6.73613
19_OR5M13PUTRP1_at	6.15824	6.22452	6.28472	6.34028	6.23186	6.12913	6.17402	6.26797	6.12546	6.15072	6.14024	6.24414	6.05223	6.11792	6.19787	6.29411
1_OR1E3PCDSP_at	6.99338	6.84716	7.0334	6.93477	6.90706	6.96846	6.87429	6.89525	6.8957	6.97604	6.9008	7.0096	6.91324	6.89889	6.88222	6.966
203_OR5F1CDSB_at	6.03942	6.18472	6.0477	6.06609	6.09522	6.02709	5.98071	5.95502	5.98946	6.04096	6.08307	5.90957	5.97305	5.97194	5.98283	5.95522
204_OR5F1UTRP1_at	5.98868	5.98867	5.87784	5.94897	5.943	5.88365	5.67808	5.74485	5.75656	5.8176	5.89012	5.83965	5.70277	5.81536	5.85859	5.72656
206_OR2U2PCDSP_at	6.93159	7.24133	6.92435	7.30205	7.26762	6.9157	7.1973	7.0295	6.91436	7.15169	7.21387	6.87983	6.80225	6.83247	6.84356	6.77506
207_OR2U2PUTRP1_at	5.96963	5.72378	5.87887	5.94524	5.80604	5.83289	5.69048	5.69712	5.74294	5.70845	5.75451	5.72606	5.73598	5.70445	5.77663	5.89438
208_OR2U2PUTRP2_at	6.84709	6.79325	6.83125	6.92712	6.85456	6.81108	6.66489	6.74347	6.93301	6.77245	6.66325	6.77238	6.6387	6.77316	6.81324	6.78493
209_OR10A2UTRB_at	6.68081	6.63603	6.82101	6.70913	6.73844	6.73019	6.45752	6.54469	6.60805	6.65284	6.58796	6.68742	6.49675	6.63528	6.69228	6.6994
20_OR5M13PUTRP2_at	6.26787	6.2175	6.22146	6.3159	6.24084	6.20837	6.12596	6.14607	6.1863	6.03319	6.1199	6.08922	6.07399	6.249	6.17911	6.10772
210_OR10A2UTRP1_at	6.63453	7.01076	6.76667	6.94789	6.99786	6.71425	6.75265	6.84238	6.52616	6.91444	6.86708	6.58327	6.71518	6.61141	6.63835	6.54575
211_OR10A2UTRP2_at	6.41573	6.54356	6.54044	6.54907	6.68181	6.53231	6.5724	6.623	6.33146	6.46941	6.40028	6.50786	6.60974	6.48009	6.53801	6.39491
212_OR10A2CDS_at	7.24747	7.21305	7.2319	6.99619	7.19916	7.24476	7.19745	7.20405	7.02268	7.12582	7.25991	7.03205	7.03118	7.08518	6.95055	6.97896
213_OR7E24CDSP_at	6.58695	6.61583	6.76085	6.67969	6.72988	6.64251	6.62562	6.57826	6.58378	6.70874	6.66594	6.4632	6.51356	6.48805	6.52483	6.56331
214_OR7E24UTRP1_at	6.15268	6.18719	6.2495	6.17264	6.12107	6.40656	5.82022	6.05574	6.14514	5.98746	6.11676	6.10165	6.2841	6.08254	6.27102	6.16778
215_OR7E24UTRP2_at	6.99101	7.1873	6.91929	7.08866	7.04782	6.94632	6.93834	6.87088	6.80066	7.06997	7.07041	6.92925	6.86753	6.97372	6.93793	6.84861
216_OR2L2CDSB_at	6.369	6.22347	6.35154	6.1662	6.27114	6.32047	6.15856	6.36144	6.18082	6.18223	6.09473	6.1739	6.46492	6.3021	6.29101	6.2521
217_OR2L2UTRP1_at	6.4549	6.45774	6.44696	6.53185	6.58012	6.47605	6.48156	6.53699	6.43327	6.47078	6.31116	6.45823	6.33071	6.36024	6.47849	6.30664
219_OR8B3CDSP_s_at	8.05192	7.81541	7.97184	7.91588	7.81482	8.0436	7.74349	8.14232	7.86653	7.73081	7.84886	7.91637	7.90545	7.97194	7.97181	8.13484
21_OR5M13PUTRP3_at	6.02606	6.14628	6.19726	6.16993	6.10737	6.10895	6.00096	5.90111	5.95954	6.03822	6.16472	6.01714	6.07588	5.98138	6.08062	6.15114
220_OR8B3UTRP1_at	5.8906	6.00169	6.02237	6.06729	6.08414	6.04295	5.85205	5.84938	5.79973	5.85957	5.93691	5.81207	5.95679	5.8393	5.77905	5.7871
221_OR8B3UTRP2_at	6.6865	6.46901	6.65977	6.49908	6.53902	6.79474	6.57689	6.70555	6.82965	6.6232	6.48809	6.78475	6.87988	6.65118	6.61921	6.71359
222_OR8B4CDSP_at	7.9471	7.88027	7.9986	7.86373	7.90643	7.88173	7.83907	7.96281	7.9139	7.69609	7.85837	8.00849	7.90308	7.94938	7.86765	8.06031
223_OR8B4UTRB_at	7.0566	7.03048	7.11169	7.11497	7.06306	7.05746	6.99619	7.0687	6.84457	6.93922	6.99212	6.85097	6.80492	6.83104	7.06165	7.06575
224_OR8B4UTRP1_at	6.81127	6.80521	6.80965	6.71279	6.88652	6.78763	6.55192	6.69241	6.79461	6.8689	6.60378	6.62947	6.81104	6.59127	6.65793	6.60921
227_OR4N3PUTRP2_at	6.18982	5.99368	6.10627	6.06063	6.19332	6.22129	5.93418	5.99974	5.98262	5.90977	5.99256	6.05407	5.96901	6.0026	5.97356	5.92366
227_OR4N3PUTRP2_s_at	6.09887	6.04851	6.07616	6.13758	6.14942	5.91617	5.84587	5.87163	6.33571	5.90723	6.02047	5.96464	5.97593	5.92753	5.98443	5.96909
228_OR2D3CDSB_at	7.75564	7.70419	7.7522	7.66502	7.63814	7.67168	7.50195	7.56675	7.56071	7.60624	7.6513	7.67225	7.62461	7.65912	7.8204	7.80334
229_OR2D3UTRP1_at	6.43351	6.43912	6.35168	6.42823	6.41799	6.53127	6.39756	6.55396	6.40691	6.44333	6.2949	6.28151	6.34173	6.38737	6.24672	6.24961
22_OR5M13PCDS_at	7.49795	7.57923	7.70171	7.53003	7.50719	7.62712	7.31771	7.41735	7.48795	7.6283	7.39725	7.49737	7.53656	7.5731	7.46386	7.57978
230_OR2D3UTRP2_at	6.69024	6.52282	6.69965	6.55124	6.44598	6.6654	6.2541	6.46693	6.48338	6.38633	6.40921	6.61527	6.44674	6.69641	6.62272	6.6647
231_OR1D2CDSP_at	7.01674	6.99082	7.27066	7.13218	7.06211	7.12098	7.11515	7.01224	6.95163	7.04077	7.09797	7.10357	6.90996	7.13571	7.1174	6.97236
232_OR1D2UTRB_at	6.39632	6.33292	6.47731	6.31698	6.31288	6.45033	6.30666	6.38388	6.33659	6.26076	6.1837	6.34912	6.45822	6.2803	6.3383	6.11006
233_OR1D2UTRP1_at	7.45439	7.41003	7.48918	7.44264	7.38866	7.50576	7.00911	7.10534	7.18136	7.09289	7.16706	7.32525	7.47726	7.37858	7.22652	7.15141
234_OR5J2CDSB_at	6.36354	6.46177	6.30347	6.57573	6.46613	6.33084	6.28896	6.19606	6.35621	6.38031	6.37372	6.2182	6.03763	6.34447	6.1577	6.3146
235_OR5J2UTRP1_at	5.80576	5.66297	5.71281	5.75773	5.74825	5.76528	5.69806	5.57488	5.57148	5.59836	5.55974	5.67556	5.63976	5.64785	5.6619	5.60904
236_OR5J2UTRP2_at	7.83821	7.75845	7.69649	7.75094	7.71253	7.54619	7.90365	7.81168	7.7179	7.71802	7.79027	7.66011	7.81977	7.87945	7.63019	7.73454
237_OR2I1PUTRB_at	6.85934	7.0817	7.09702	7.08165	7.03914	7.08056	6.96046	7.05807	6.89424	7.00158	7.04815	7.07243	7.06178	7.23544	7.21014	6.9983
238_OR2I1PUTRP1_at	7.56224	7.53588	7.8099	7.73313	7.54511	7.63514	7.24364	7.5019	7.73047	7.761	7.73451	7.69774	7.86554	7.72734	8.03263	7.95989
239_OR2I1PUTRP2_at	7.95423	7.85693	8.01032	7.88282	7.85066	7.93942	7.79946	7.95352	7.81396	7.79275	7.82331	7.91293	7.8763	7.66788	7.87529	7.95223
23_OR5M1UTRP1_at	6.74806	6.70257	6.77078	6.72723	6.80644	6.67478	6.68179	6.80055	6.78171	6.67721	6.59799	6.65454	6.64824	6.72446	6.50788	6.58703
240_OR2I1PCDS_at	6.27741	6.32971	6.13955	6.28232	6.32553	6.11894	6.2792	6.31148	6.04485	6.18015	6.15391	6.12647	6.12675	6.26124	6.20847	5.96616
241_OR2B7PUTRB_at	6.63459	7.02415	6.63421	6.83565	6.8806	6.59494	6.90474	6.84986	6.72105	6.99316	6.82022	6.60988	6.61389	6.57282	6.4436	6.43449
242_OR2B7PUTRP1_at	7.13193	7.17046	7.2096	7.08115	6.96548	7.22446	7.10335	7.17111	7.11312	6.96995	6.98575	7.07108	7.06834	7.08836	7.24843	7.18531
243_OR2B7PUTRP2_at	6.21609	6.15313	6.24659	6.18091	6.21896	6.25533	6.23277	6.14823	6.1099	6.15467	6.15012	6.11378	6.15813	6.30401	6.08964	6.13056
244_OR2B7PCDS_at	6.80389	6.7672	6.78218	6.86212	6.84851	6.83472	7.08666	6.78075	6.74676	6.73997	6.83214	6.92973	6.8796	6.73707	6.66772	6.68813
245_OR5AS1CDSB_at	6.91435	6.98319	6.84582	6.96171	6.93717	6.94575	6.90274	6.80995	7.0356	6.84772	6.88438	6.89736	6.87943	6.84319	6.84806	6.82066
246_OR5AS1UTRP1_at	6.69811	6.73814	6.79225	6.70812	6.67369	6.6965	6.51798	6.66977	6.66757	6.60236	6.58857	6.64736	6.6359	6.68001	6.84587	6.63609
247_OR5AS1UTRP2_at	5.99351	6.10956	6.1154	6.12404	6.17471	6.10186	6.05411	6.02277	5.98262	5.994	5.91045	6.07526	6.22796	5.98568	6.01874	5.91152
248_OR9G4CDSB_at	7.51701	7.48766	7.7018	7.72164	7.56199	7.43126	7.61046	7.40747	7.37705	7.33107	7.3082	7.37055	7.27832	7.24389	7.09176	7.26298
249_OR9G4UTRP1_at	7.55303	7.42138	7.57286	7.60126	7.52706	7.47224	7.32745	7.49091	7.40071	7.45102	7.46014	7.3157	7.3888	7.39803	7.36116	7.32648
24_OR5M1UTRP2_at	6.32984	6.42456	6.33295	6.43829	6.39017	6.28682	6.38864	6.32433	6.37597	6.23679	6.18382	6.12616	6.37652	6.23372	6.11584	6.30168
250_OR9G4UTRP2_at	6.43127	6.3133	6.42285	6.41894	6.43185	6.38558	6.33189	6.28337	6.34486	6.23439	6.22324	6.22824	6.26977	6.23853	6.43849	6.38233
255_OR4A4PUTRB_at	9.10409	9.01425	9.1652	9.15383	9.03353	9.1919	9.62817	9.59374	9.24196	9.62648	8.95889	8.86554	9.29443	9.44538	8.97655	8.85323
256_OR4A4PUTRP1_s_at	6.05975	6.01548	6.137	6.02342	5.89612	6.1922	5.95344	6.09494	6.00538	5.95461	5.89685	6.01998	5.97544	6.07584	5.99899	6.0564
258_OR4A4PCDS_at	8.92454	9.07827	9.18	9.32036	9.20881	9.1606	9.77292	9.67569	9.35309	9.7788	8.96096	8.81941	9.33855	9.41661	8.92515	8.80989
25_OR5M1UTRP3_at	5.99033	5.96899	6.01316	6.01004	6.11633	6.04755	5.87686	5.83653	5.88969	5.96659	5.91141	5.94078	5.84287	5.96092	5.92421	5.85101
263_OR4C2PUTRB_s_at	7.7118	7.80521	7.89028	7.71576	7.8123	7.73119	7.9707	7.91429	7.81809	7.89124	7.83162	7.90129	7.97885	7.74767	7.89082	7.97758
264_OR4C2PUTRP1_s_at	5.86222	5.88556	5.78092	5.76021	5.79408	5.83533	5.76635	5.76423	5.65789	5.72658	5.69714	5.66846	5.77645	5.73489	5.66312	5.77154
266_OR4C2PCDS_at	7.77496	7.59473	7.76209	7.49262	7.751	8.01639	7.55227	7.73649	7.62414	7.61512	7.50356	7.57548	7.76922	7.83379	7.816	7.64146
267_OR8K3CDSB_at	7.33433	7.32002	7.44848	7.33433	7.3216	7.26522	7.36051	7.41741	7.29861	7.27749	7.25527	7.27357	7.35005	7.33214	7.22649	7.21114
268_OR8K3UTRP1_at	6.55672	6.52498	6.41035	6.4169	6.35168	6.54761	6.37467	6.42725	6.36421	6.27715	6.3772	6.42058	6.56207	6.54354	6.28695	6.40428
269_OR8K3UTRP2_at	6.21412	6.31209	6.39917	6.31319	6.30576	6.41906	6.21555	6.33291	6.13317	6.19782	6.13723	6.19684	6.36843	6.23473	6.20318	6.17191
26_OR5M1CDSG_at	6.17891	6.14085	6.23019	6.23536	6.16379	6.30389	6.05918	5.99158	6.17412	5.98782	6.109	6.05288	6.18698	6.15212	6.08372	6.17053
270_OR5AN1CDSP_at	6.91473	6.78423	7.02969	6.95155	6.75481	6.91155	6.75769	6.73269	6.73303	6.7969	6.81612	6.75479	6.65944	6.71433	6.86008	6.79457
271_OR5AN1UTRP1_at	6.45521	6.5447	6.60759	6.71921	6.53955	6.44843	6.67805	6.56177	6.52961	6.57932	6.47408	6.49764	6.45641	6.48993	6.31563	6.40218
272_OR5AN1UTRP2_at	6.85386	6.75856	6.92631	6.82043	6.89482	7.00041	6.89987	6.94751	6.73825	6.74993	6.71748	6.75503	6.90547	6.98358	6.72836	6.71665
273_OR5M10CDSB_at	6.97537	6.91512	6.97988	6.87194	6.87075	6.93645	6.80222	6.77492	6.85093	6.83247	6.78886	6.97962	6.84427	6.90129	6.98642	7.04947
274_OR5M10UTRP1_at	6.49594	6.45762	6.51955	6.46912	6.37448	6.52893	6.11926	6.34598	6.31868	6.10613	6.33626	6.3652	6.3141	6.36035	6.50864	6.34598
275_OR5M10UTRP2_at	5.98198	6.05534	6.04293	6.03986	6.00719	6.03705	5.99133	6.01694	5.97655	5.91263	5.98256	5.9088	5.94579	5.92683	6.05253	5.97204
276_OR9K1PCDSB_at	8.06577	7.90477	7.99574	8.0087	7.95238	7.81747	7.96568	7.82452	7.9215	7.7683	7.86432	7.7909	7.73871	7.83096	7.74637	7.75848
277_OR9K1PUTRP1_at	6.49885	6.47748	6.49161	6.43964	6.47303	6.57919	6.28258	6.31234	6.45873	6.43702	6.36206	6.3655	6.39	6.35248	6.52317	6.52154
278_OR9K1PUTRP2_at	5.8538	5.90525	5.97151	6.02848	5.90582	5.90983	5.77225	5.58425	5.64917	5.65323	5.75432	5.85143	5.73553	5.75272	5.79202	5.7437
279_OR8B10PUTRP1_at	6.97167	6.78085	6.95399	6.63119	6.81526	7.15192	6.74987	6.92887	6.78454	6.84408	6.82054	6.99319	6.88459	6.997	6.86073	6.95484
27_OR2B6CDSB_at	6.6311	6.67223	6.63804	6.58246	6.62258	6.63629	6.46203	6.47961	6.4776	6.57654	6.51609	6.58891	6.53307	6.56541	6.53161	6.62938
280_OR8B10PUTRP2_at	6.29427	6.3117	6.22609	6.20042	6.20266	6.26738	6.00791	6.13916	6.06938	5.95437	6.0499	6.18138	6.0092	6.19436	6.1747	6.09514
281_OR8B10PUTRP3_at	6.09536	6.11894	6.09389	6.18614	6.06383	6.09149	5.78495	5.90017	6.07299	5.82838	6.00396	6.1401	5.84291	5.8724	5.90177	5.95865
282_OR8B10PCDS_at	7.21411	7.21473	7.2989	7.31436	7.36892	7.16867	7.16391	7.19139	7.22399	7.06896	7.14827	7.17854	7.19151	7.328	7.19054	7.29907
283_OR5A2UTRB_at	6.23105	6.33381	6.49712	6.63285	6.3204	6.29519	6.22588	6.3108	6.32989	6.24294	6.30763	6.23889	6.27446	6.37793	6.29793	6.2619
284_OR5A2UTRP1_at	6.14654	5.98824	6.3294	6.47038	6.07682	6.17962	5.97704	6.0176	5.9608	5.8753	5.87158	5.97905	5.9047	5.96311	6.03231	5.98799
285_OR5A2UTRP2_at	6.77693	6.74314	6.84009	6.75207	6.7877	6.81481	6.67139	6.75202	6.76868	6.73986	6.64183	6.71548	6.80616	6.84073	6.59411	6.78274
286_OR5A2CDS_at	7.0868	6.94963	7.28208	6.97764	6.90689	7.08037	6.64808	6.76382	6.8746	6.73126	6.92208	7.08575	6.77564	6.939	7.026	7.0356
287_OR5H6UTRP1_at	7.03955	7.00235	6.99788	7.08788	6.98402	6.94642	6.87664	6.9162	7.17782	6.88678	7.08938	6.9571	6.97621	7.04068	6.83894	7.02245
288_OR5H6UTRP2_at	7.0377	6.77223	7.02364	6.9064	6.96552	6.93426	6.5268	6.59065	7.06766	6.44774	6.83075	7.09104	6.86874	6.783	6.91818	6.79423
289_OR5H6UTRP3_at	6.65231	6.57985	6.67572	6.63421	6.69811	6.6296	6.5545	6.38106	6.71026	6.41176	6.50614	6.54816	6.42763	6.48965	6.5249	6.48271
28_OR2B6UTRP1_at	6.02508	6.11783	6.09598	6.05036	5.98703	5.9537	6.0347	5.81322	5.97021	6.00697	5.95149	6.01159	5.8932	6.0618	6.0688	5.98863
290_OR5H6CDS_at	6.94547	6.62906	6.93413	6.81548	6.6722	6.95964	6.51276	6.69111	6.89048	6.51631	6.7787	6.92248	6.63516	6.76933	7.02543	6.82124
291_OR13C4CDSB_at	6.43684	6.4865	6.63627	6.38261	6.40421	6.58989	6.5861	6.47111	6.42635	6.48166	6.50384	6.46521	6.53967	6.51112	6.45159	6.43677
292_OR13C4UTRP1_at	6.64936	6.52878	6.51884	6.4891	6.51622	6.63067	6.35063	6.55632	6.47508	6.42392	6.42805	6.55946	6.48914	6.59135	6.48519	6.49377
293_OR13C4UTRP2_at	6.94869	6.89618	7.02346	7.00636	6.97795	6.99009	6.66424	6.78265	7.06902	6.70298	6.94455	7.05571	6.86373	7.00025	7.08676	7.14497
294_OR5H7PCDSP_at	5.72206	6.02237	6.00564	5.90689	6.01284	5.8533	5.85275	5.82132	5.73781	5.76877	5.87049	5.70884	5.64005	5.7119	5.73855	5.55765
295_OR5H7PUTRP1_at	6.65526	6.46898	6.70044	6.56435	6.55634	6.70638	6.40859	6.53047	6.50014	6.55203	6.52701	6.57134	6.54238	6.56232	6.74581	6.61997
296_OR5H7PUTRP2_at	6.14224	6.18457	6.14405	6.14224	6.06274	6.17547	6.06376	6.07994	6.14246	6.04169	6.1445	6.0865	6.08405	6.18722	6.0747	6.03267
297_OR4C10PUTRB_at	5.92419	5.84106	5.94228	5.79866	5.85949	5.93454	5.6727	5.77902	5.75874	5.72384	5.74281	5.75555	5.81232	5.766	5.82349	5.80766
298_OR4C10PUTRP1_at	6.47107	6.30126	6.46259	6.43261	6.30939	6.47906	6.40791	6.36275	6.29857	6.38036	6.22395	6.32935	6.45152	6.51577	6.42129	6.37761
299_OR4C10PUTRP2_at	6.07382	6	5.99124	6.07071	6.10213	6.26781	5.95398	6.05682	5.832	5.93994	5.86939	5.97537	6.11196	6.10427	5.99774	5.96577
29_OR2B6UTRP2_at	5.93424	5.90483	6.09285	5.88612	5.97483	5.95246	5.90997	5.94886	5.76444	5.76591	5.87361	5.83033	5.88615	5.94971	5.73927	5.80473
2_OR1E3PUTRP1_at	7.46224	7.43655	7.46561	7.42766	7.49778	7.46958	7.28445	7.35057	7.561	7.44313	7.36942	7.5218	7.43182	7.44285	7.55808	7.50339
301_OR4N4CDSB_s_at	6.09117	6.01007	5.93161	6.04516	5.91488	6.05505	5.83377	5.79942	5.84457	5.88839	6.36461	6.24291	5.91095	5.93553	5.82022	5.9052
302_OR4N4UTRP1_at	6.9662	6.98974	7.0882	6.91691	6.98834	7.0577	6.91183	6.976	6.99255	6.90226	7.20229	7.05556	7.0096	6.94827	6.98193	6.95843
303_OR4N4UTRP2_at	7.47032	7.46251	7.57326	7.61359	7.70887	7.76558	7.52265	7.70357	7.61281	7.58501	7.61545	7.49624	7.50593	7.54643	7.33762	7.44799
304_OR5AC1PUTRP1_at	7.11904	7.08178	7.18293	7.016	7.01845	7.26007	6.92351	6.96303	6.99194	6.98879	7.08484	7.02849	7.09907	7.13927	7.13354	7.24851
305_OR5AC1PUTRP2_at	6.61982	6.71425	6.67777	6.69406	6.60065	6.72894	6.61112	6.58996	6.60127	6.6627	6.7104	6.6688	6.62594	6.56099	6.70791	6.61738
306_OR5AC1PUTRP3_at	6.68526	6.5077	6.59195	6.47756	6.58758	6.75641	6.42348	6.49609	6.55434	6.41924	6.4311	6.44848	6.48146	6.40986	6.50947	6.46842
307_OR5AC1PCDS_at	6.33863	6.27302	6.2724	6.29408	6.2858	6.25667	6.15756	6.23472	6.19685	6.178	6.30565	6.37929	6.06955	6.19705	6.11002	6.0228
308_OR6S1UTRB_at	7.1517	7.3481	7.1567	7.13874	7.32608	7.01779	7.1763	7.09345	7.00519	7.3818	7.15644	6.97533	7.0071	6.96166	7.01689	6.7735
309_OR6S1UTRP1_at	5.92429	5.87141	5.80223	5.77463	5.85842	5.75046	5.78773	5.72668	5.61071	5.73595	5.70146	5.84111	5.71082	5.64616	5.67947	5.6302
30_OR2B6UTRP3_at	5.83592	5.93188	5.89508	5.89508	5.99615	6.0438	5.88009	5.8112	5.86676	5.81434	5.86397	5.75428	5.94161	5.87121	5.77524	5.79534
310_OR6S1UTRP2_at	8.39767	8.28147	8.21192	8.38417	8.3017	8.25321	8.13393	8.3534	8.25438	8.11214	8.25966	8.19462	8.13216	8.34137	8.26538	8.11257
311_OR6S1CDS_at	7.03798	6.9012	7.02336	6.97436	6.95194	7.00591	6.68373	6.79482	7.00958	6.72963	6.94913	7.05818	7.02719	6.97546	7.03025	7.05415
312_OR5K4UTRP1_at	6.04803	6.15072	6.07407	6.22298	6.24452	6.30225	6.36796	6.22044	6.06261	6.24855	6.04366	6.07709	6.04017	6.11481	5.99286	5.97877
313_OR5K4UTRP2_at	7.53277	7.79185	7.30855	7.78106	7.75755	7.56575	8.18893	7.72581	7.63632	8.07978	7.61846	7.34469	7.42844	7.54042	7.17302	7.11988
314_OR5K4UTRP3_at	6.75269	6.74843	6.69222	6.75781	6.7642	6.67478	6.51951	6.61003	6.68966	6.45441	6.55044	6.71664	6.59078	6.61471	6.65018	6.6005
315_OR5K4CDS_at	6.40758	6.42921	6.37212	6.36625	6.417	6.42921	6.42644	6.35071	6.38477	6.22853	6.3127	6.24507	6.22106	6.26321	6.46549	6.28787
316_OR13D2PUTRP1_at	8.01541	7.88203	7.98441	7.95613	7.87655	7.9254	8.10714	7.80564	7.982	7.99925	7.82993	7.80417	7.78605	7.79778	7.65913	7.65478
317_OR13D2PUTRB_at	7.50056	7.48516	7.55459	7.55438	7.42738	7.42276	7.26033	7.26721	7.463	7.3876	7.3538	7.47166	7.4138	7.33028	7.46089	7.55466
318_OR13D2PUTRP2_at	7.72475	7.7721	7.771	7.6677	7.68548	7.8092	8.167	7.8974	7.78905	7.92857	7.63986	7.63394	7.53936	7.74993	7.49317	7.39669
319_OR13D2PCDS_at	7.18402	7.19241	7.1885	7.18391	7.2206	7.16584	7.00531	7.14792	7.24485	7.23284	7.15415	7.15755	7.00675	7.10572	7.14277	7.10555
31_OR5BE1PUTRP1_at	6.07223	6.14706	6.11001	6.23032	6.16813	6.12352	6.15348	6.10017	6.02589	6.08379	6.10159	6.0668	5.99962	6.21305	6.01868	6.09259
320_OR13D1UTRB_at	6.99788	6.95235	6.92022	6.88498	6.9458	6.95917	6.7496	6.76556	6.80959	6.81485	6.86699	6.94937	6.78933	6.88945	6.77673	6.92558
321_OR13D1UTRP1_at	7.09534	7.03187	6.7897	7.00985	7.08215	6.78565	7.06235	7.1761	6.9165	7.10486	7.08817	6.91473	6.98724	6.8265	6.86612	6.68526
322_OR13D1UTRP2_at	6.29497	6.45062	6.24476	6.35252	6.56906	6.31756	6.5104	6.30008	6.26874	6.44955	6.2489	6.10524	6.2251	6.17034	6.18399	6.09001
323_OR13D1CDS_at	6.73471	6.62661	6.7353	6.57259	6.60081	6.67478	6.68356	6.57795	6.6387	6.72401	6.66025	6.75941	6.54834	6.54097	6.68202	6.71728
324_OR5M4PCDSB_s_at	7.12464	7.15482	6.99327	7.17998	7.07969	7.15358	7.20007	7.15057	7.09952	7.10184	7.03909	7.0151	7.02651	7.14868	6.79191	7.01104
325_OR5M4PUTRP1_at	5.77108	5.86827	5.83289	5.81061	5.8173	5.79601	5.71887	5.72725	5.65674	5.68517	5.66361	5.61636	5.78054	5.65338	5.56112	5.68364
326_OR5M4PUTRP2_at	7.02406	7.18285	6.97426	7.17203	7.01309	7.13443	7.14487	7.15768	7.06118	7.02179	7.11875	7.00497	7.08721	6.99933	7.05484	7.00623
327_OR4A47CDSB_s_at	6.59225	6.58525	6.64954	6.39253	6.47187	6.63866	6.22775	6.40301	6.50051	6.33574	6.37893	6.46198	6.46367	6.46865	6.35899	6.55352
328_OR4A47UTRP1_at	6.20209	6.28122	6.22542	6.14625	6.15566	6.37805	6.05237	6.05162	7.01773	6.12027	6.14935	6.3381	6.27646	6.20115	6.29539	6.18843
329_OR4A47UTRP2_s_at	6.3001	6.23103	6.26681	6.29462	6.23798	6.36923	6.16729	6.26413	6.18503	6.18529	6.11173	6.24291	6.08257	6.14606	6.1842	6.14175
32_OR5BE1PUTRP2_at	7.15289	6.81883	7.02577	7.02966	6.93537	7.1128	6.83356	6.85884	6.99704	7.13023	6.89952	6.98797	6.88341	6.87037	7.02747	7.07392
330_OR4L1CDSB_at	7.21175	7.21287	7.31745	7.34133	7.35668	7.29126	7.2677	7.31327	7.24187	7.36634	7.17249	7.1661	7.27459	7.29737	7.2709	7.48503
331_OR4L1UTRP1_at	6.98177	7.12356	6.99246	6.97814	6.86212	6.89035	6.82084	6.98685	6.76448	7.03205	6.87884	6.84542	6.92545	6.94834	6.84983	6.76537
332_OR4L1UTRP2_at	6.34098	6.5376	6.47223	6.60456	6.42825	6.50042	6.47574	6.54154	6.43412	6.51282	6.51875	6.5032	6.37636	6.45347	6.35089	6.30178
333_OR5G3PUTRP1_at	6.28872	6.38589	6.1804	6.2328	6.39509	6.39509	6.33385	6.33476	6.21656	6.1241	6.17779	6.14222	6.3166	6.27743	6.20736	6.12515
334_OR5G3PUTRP2_at	6.80543	6.89092	6.71678	6.9148	6.97346	6.89586	6.80203	6.80138	6.81643	6.7946	6.70576	6.64359	6.70576	6.75829	6.80203	6.556
335_OR5G3PUTRP3_at	7.08973	7.03493	7.16312	7.16611	7.09988	7.11834	6.78055	6.96072	7.07389	6.99718	7.09126	7.10681	7.02496	6.98719	7.0607	7.19101
336_OR5G3PCDS_at	7.20351	7.24674	7.40372	7.38945	7.28311	7.30182	7.15199	7.32452	7.29825	7.23807	7.17453	7.30892	7.22456	7.2101	7.17175	7.33799
337_OR6C5PCDSP_at	7.46667	7.85555	7.58015	7.91951	7.74963	7.55243	7.90136	7.54785	7.5024	7.97722	7.68737	7.4599	7.44808	7.56823	7.26176	7.49155
338_OR6C5PUTRP1_at	6.88784	7.04932	6.87702	6.99457	7.08958	6.92519	7.15675	7.03134	6.66342	6.77403	6.76802	6.73593	6.86458	6.91802	6.64571	6.67841
339_OR6C5PUTRP2_at	6.51599	6.57234	6.38317	6.48012	6.47129	6.43365	6.32597	6.49606	6.37833	6.36713	6.36057	6.28273	6.43521	6.3582	6.2975	6.40458
33_OR5BE1PUTRP3_at	5.99862	5.95764	5.96339	6.02134	6.00014	5.96075	5.77052	5.84079	5.91868	5.89702	5.7871	5.85045	5.78298	5.78941	5.87652	5.80789
340_OR2Z1UTRB_at	7.04398	6.96496	7.00366	7.00366	7.19635	7.05952	6.24138	6.57671	6.73583	6.64331	6.82022	6.78358	6.58654	6.69053	7.03501	7.02288
341_OR2Z1UTRP1_at	6.64471	6.52692	6.71559	6.6616	6.56534	6.61197	6.50462	6.58996	6.33246	6.47818	6.57169	6.73431	6.4595	6.41169	6.64915	6.68598
342_OR2Z1UTRP2_at	6.43413	6.25504	6.46746	6.38142	6.30886	6.4232	6.25657	6.25967	6.23288	6.23833	6.23788	6.29814	6.43336	6.35304	6.37257	6.37351
343_OR2Z1CDS_at	8.58812	8.26059	8.52711	8.30606	8.24365	8.55311	8.29941	8.36215	8.37168	8.28626	8.29234	8.62969	8.12448	8.23922	8.53778	8.45294
344_OR5T1CDSP_at	6.54366	6.63937	6.84759	6.78748	6.58863	6.74099	6.54451	6.50906	6.66549	6.73816	6.61397	6.61295	6.59478	6.67199	6.7966	6.633
345_OR5T1UTRP1_at	6.84002	6.84513	6.97954	6.94641	6.87278	6.91663	6.64054	6.88399	6.70172	6.73994	6.84247	6.9071	6.79132	6.85452	6.93994	6.78919
346_OR5T1UTRP2_at	6.66112	6.54269	6.52186	6.56635	6.5422	6.65929	6.49727	6.51112	6.45976	6.47139	6.5359	6.47974	6.45726	6.44139	6.45018	6.57549
347_OR10G9UTRP1_at	6.00897	5.98109	5.93903	5.96641	5.88629	5.93446	5.83076	5.74244	5.87903	5.84948	5.91002	5.96237	5.90392	5.7871	5.82022	5.90563
348_OR10G9UTRB_at	6.54432	6.5769	6.64287	6.55638	6.51785	6.74915	6.5445	6.53616	6.51621	6.56265	6.47768	6.60374	6.62898	6.76154	6.52906	6.67841
349_OR10G9UTRP2_at	7.58852	7.51369	7.57458	7.42769	7.5292	7.52204	7.35594	7.45659	7.47758	7.39207	7.43604	7.4836	7.33004	7.46863	7.41402	7.34172
34_OR5BE1PCDS_at	6.97209	7.01139	6.92124	6.98626	6.98488	6.88742	7.0287	6.77503	6.70295	7.00873	6.72857	6.81304	6.65339	6.68439	6.87648	6.79482
351_OR1M1UTRB_at	8.45241	8.30226	8.56211	8.38586	8.28937	8.56313	8.08155	8.28028	8.59992	8.36379	8.40374	8.48844	8.46922	8.41642	8.63683	8.7891
352_OR1M1UTRP1_at	6.97537	6.93505	6.96939	6.81265	7.01587	6.92694	7.1744	6.89438	6.94368	6.92792	6.85578	6.88553	6.97367	7.10654	6.97362	6.90879
353_OR1M1UTRP2_at	6.45653	6.42419	6.57408	6.58179	6.29548	6.35665	6.49439	6.41552	6.4132	6.41809	6.29056	6.38212	6.33765	6.41414	6.41157	6.32339
354_OR1M1CDS_at	7.34765	7.13694	7.34418	7.09756	7.33241	7.36394	7.12729	7.29931	7.24375	7.17259	7.19075	7.2556	7.23958	7.3538	7.4707	7.40131
35_OR4A16CDSB_at	7.89945	7.92678	7.99547	7.91239	7.96957	7.85416	7.75132	7.89893	7.84528	7.69741	7.7833	7.98998	7.75922	7.78291	7.84888	7.88874
361_OR51E1PUTRP1_at	6.95791	6.93467	7.05349	7.04548	7.06296	6.99495	7.45323	6.95762	7.08444	7.06986	7.01169	6.86662	6.90949	6.99639	6.83245	6.88043
362_OR51E1PUTRP2_at	6.80521	6.83718	6.72536	6.60113	6.75714	6.80107	6.66875	6.75329	6.64447	6.74676	6.64423	6.7462	6.63246	6.79812	6.65682	6.7105
363_OR51E1PCDSG_at	7.06295	7.04439	7.25612	7.35167	6.95136	7.135	7.18785	7.30376	7.03434	6.98903	7.11418	7.27457	7.2194	7.27428	7.23271	7.27163
364_OR2L13UTRP1_at	6.70461	6.6021	6.81167	6.74147	6.80443	6.72669	6.84875	6.8703	6.93994	6.64325	6.76021	6.81689	6.83589	6.89218	6.78635	6.76228
365_OR2L13UTRP2_at	6.61334	6.52742	6.5543	6.47969	6.45938	6.57994	6.38175	6.38299	6.29309	6.40552	6.47785	6.53647	6.49523	6.54935	6.33327	6.41673
367_OR5B2UTRP1_at	7.33916	7.25163	7.3939	7.38308	7.41195	7.32997	7.54761	7.2834	7.56817	7.45447	7.34171	7.4183	7.18278	7.24155	7.20594	7.24354
368_OR5B2UTRP2_at	7.30755	7.33241	7.17209	7.19844	7.37796	7.30833	7.35742	7.32152	7.3159	7.27129	7.19217	7.12222	7.22861	7.20787	6.94989	7.00995
369_OR5B2CDSG_at	7.52487	7.5889	7.55459	7.69769	7.6747	7.49719	7.8341	7.58223	7.61745	7.62201	7.58268	7.64445	7.50739	7.44835	7.38961	7.45899
36_OR4A16UTRP1_at	7.53902	7.42444	7.41438	7.54181	7.45672	7.50122	7.33792	7.48261	7.45344	7.2633	7.43826	7.38057	7.52245	7.34673	7.38401	7.36481
370_OR6C4UTRP1_at	6.64185	6.72384	6.79083	6.8371	6.72826	6.61741	6.7346	6.74565	6.64771	6.69492	6.56145	6.57362	6.54392	6.59117	6.5658	6.61891
371_OR6C4UTRP2_at	6.23552	5.97993	6.19143	6.05141	6.04803	6.07801	5.85008	5.94586	5.86916	5.82838	5.96475	6.02075	6.01518	5.98238	6.19442	5.92547
372_OR6C4CDSG_at	7.352	7.29205	7.33952	7.23032	7.21983	7.17933	7.35897	7.27007	7.15343	7.31834	7.18444	7.21672	7.22032	7.22032	7.18786	7.26859
373_OR8J1UTRP1_at	6.87078	6.77342	6.8984	6.86544	6.88432	6.97755	6.74564	6.76045	6.70897	6.73991	6.7375	6.74568	6.67049	6.73031	6.7524	6.73144
374_OR8J1UTRP2_at	6.51544	6.6549	6.56642	6.59241	6.52878	6.6898	6.43382	6.58996	6.59088	6.52616	6.50684	6.44753	6.64636	6.53244	6.35942	6.61344
375_OR8J1CDSG_at	6.42946	6.33483	6.3339	6.38611	6.39568	6.36601	6.21715	6.30969	6.31784	6.29167	6.27016	6.34043	6.30368	6.23226	6.35012	6.30482
376_OR5P3UTRP1_at	7.02926	6.99772	7.06977	7.02052	6.91625	6.90425	6.83913	6.75428	6.92105	6.7351	6.78751	6.91683	6.7375	6.82846	6.95318	7.02225
377_OR5P3UTRP2_at	6.13333	6.05543	6.10358	6.03647	6.00136	6.05543	5.82732	5.8252	5.82843	5.87208	5.80582	5.90565	5.92289	5.82046	5.87941	5.70644
378_OR5P3CDSG_at	6.84596	6.76526	6.95921	6.90119	6.88095	6.90741	6.68742	6.6981	6.78156	6.67615	6.75534	6.79254	6.68262	6.66707	6.90287	6.77882
379_OR51B4UTRP1_at	6.83101	6.86328	6.90209	6.84429	6.89257	6.73359	6.9359	6.64655	6.87984	6.76811	6.83913	6.72629	6.6677	6.65352	6.77203	6.70287
37_OR4A16UTRP2_at	6.48382	6.52871	6.37845	6.49493	6.55106	6.4361	6.33714	6.34117	6.50143	6.36396	6.53002	6.49077	6.27607	6.25989	6.42077	6.40721
380_OR51B4UTRP2_at	7.72022	7.70275	7.60873	7.76822	7.77058	7.62735	7.94385	7.70535	7.54378	7.69221	7.66137	7.61695	7.56254	7.4974	7.64799	7.58292
381_OR51B4CDSG_at	7.4401	7.4008	7.32418	7.33781	7.3349	7.41666	7.4015	7.31597	7.34671	7.30784	7.33954	7.40655	7.25994	7.3244	7.22755	7.40947
382_OR51A4UTRP1_at	6.7496	6.74681	6.51602	6.71326	6.81682	6.6117	6.69073	6.60551	6.66239	6.79128	6.60223	6.57292	6.50309	6.60816	6.47901	6.61231
383_OR51A4UTRP2_at	6.63712	6.82838	6.82838	6.86093	6.83486	6.83205	7.0569	6.72123	6.69162	6.73264	6.77599	6.67057	6.7058	6.68271	6.61141	6.65362
384_OR51A4CDSG_at	6.29402	6.16235	6.14592	6.10538	6.30616	6.18668	6.16195	6.07642	6.1565	6.14485	6.06074	6.04977	6.06021	6.03973	5.96611	6.03241
385_OR10J7PUTRP1_at	6.65418	6.72228	6.68113	6.66219	6.68764	6.62085	6.74377	6.72025	6.60997	6.5907	6.55753	6.48458	6.73099	6.65068	6.60039	6.64345
386_OR10J7PUTRP2_at	6.99289	7.00741	7.08905	7.12659	7.01669	7.03331	6.96169	6.96992	7.19079	7.19161	6.93943	6.9627	7.01707	7.05136	6.91483	7.15356
387_OR10J7PCDSG_at	7.24298	7.09668	7.17151	7.19772	7.14102	7.27057	7.44252	7.37136	7.31255	7.30291	7.11573	7.20157	7.17251	7.14257	7.08155	6.99718
388_OR6C70UTRP1_at	6.0455	5.98559	6.08382	5.95843	6.0455	6.07059	5.7883	5.89984	6.03149	5.83787	5.81677	5.94452	5.92824	5.92443	6.12298	6.17572
389_OR6C70UTRP2_at	7.44659	7.52487	7.2854	7.44066	7.5335	7.42384	7.90139	7.34595	7.33951	7.54922	7.5211	7.35308	7.29019	7.29886	7.20651	7.32938
38_OR4A16UTRP3_at	7.68081	7.43719	7.82275	7.46526	7.61839	7.79605	7.24792	7.57381	7.6934	7.37331	7.51422	7.86461	7.60221	7.66483	7.73826	7.62201
390_OR6C70CDSG_at	6.62717	6.74954	6.60571	6.71425	6.67948	6.57198	6.63034	6.48863	6.48947	6.56888	6.56345	6.51569	6.51588	6.45177	6.43036	6.48931
391_OR4A2PUTRP1_at	5.73455	5.59434	5.75909	5.59007	5.72156	5.65554	5.54055	5.52411	5.52071	5.42857	5.46203	5.49012	5.49867	5.54609	5.52826	5.57819
391_OR4A2PUTRP1_s_at	6.70696	6.61203	6.63442	6.60486	6.63442	6.73019	6.41808	6.61377	6.67717	6.47102	6.47027	6.61251	6.41415	6.52887	6.40203	6.45244
392_OR4A2PUTRP2_at	8.29573	9.41895	8.10612	9.42425	9.28038	8.28807	9.47865	8.67092	8.04044	9.46285	9.49135	7.97999	8.26962	8.17661	7.55841	7.82278
393_OR4A2PCDSG_s_at	7.49854	7.60086	7.57758	7.47012	7.62448	7.5633	7.46806	7.27144	7.42874	7.40344	7.36717	7.36544	7.33765	7.41333	7.35901	7.32082
394_OR56B1UTRP1_at	7.42866	7.17763	7.40426	7.2745	7.36524	7.43049	7.25574	7.18375	7.0601	7.00742	7.28072	7.27703	7.23069	7.22772	7.10334	7.079
395_OR56B1UTRP2_at	6.32218	6.47537	6.50026	6.49493	6.46823	6.39223	6.42681	6.38332	6.41333	6.38206	6.34385	6.34764	6.29062	6.42348	6.40407	6.39248
396_OR56B1CDSG_at	7.10678	7.05054	7.03336	7.05838	7.13197	7.1166	6.76142	6.74899	6.88269	6.81758	6.8931	7.04466	6.79185	6.88801	6.87641	7.07522
397_OR10Q1UTRP1_at	7.34915	7.3345	7.37341	7.1879	7.44392	7.40182	7.56533	7.47534	7.37571	7.37896	7.19127	7.29333	7.37745	7.42685	7.17969	7.09226
398_OR10Q1UTRP2_at	6.4828	6.36826	6.61716	6.38411	6.50843	6.51307	6.17522	6.33012	6.25507	6.39335	6.19952	6.35701	6.20096	6.35833	6.29243	6.30473
399_OR10Q1CDSG_at	6.87447	6.94755	6.92481	6.84967	7.02346	6.91925	6.91049	6.78238	6.81182	6.83347	6.84409	6.8823	6.80955	6.81645	6.76743	6.79818
39_OR13C5CDSB_at	6.67163	6.70406	6.53032	6.60421	6.39518	6.55336	6.47617	6.40947	6.4171	6.4728	6.43928	6.44655	6.54748	6.47187	6.51103	6.61524
3_OR1E3PUTRP2_at	6.82591	6.96846	6.83505	6.87833	7.01539	6.89482	6.7555	6.72871	6.63475	6.77802	6.87217	6.59135	6.70366	6.79732	6.57318	6.6917
400_OR4A9PUTRP1_at	6.3355	6.34723	6.49804	6.28771	6.43185	6.46576	6.20904	6.21537	6.39678	6.19741	6.32486	6.55332	6.37806	6.37317	6.46143	6.43556
401_OR4A9PUTRP2_at	6.4196	6.44796	6.31799	6.47188	6.48223	6.37583	6.3897	6.2507	6.31497	6.43154	6.28036	6.2449	6.35995	6.38803	6.22602	6.23985
402_OR4A9PCDSG_at	6.71667	6.48786	6.60112	6.57883	6.53233	6.59246	6.50004	6.44374	6.53797	6.2592	6.47768	6.57796	6.68179	6.7228	6.68166	6.46665
403_OR4K14UTRP1_at	5.99318	6.11691	5.94164	5.95946	6.0943	5.97864	6.06382	5.96429	5.81853	5.93994	5.86614	5.95692	5.89328	5.96136	5.77025	5.90563
404_OR4K14UTRP2_at	6.55912	6.42395	6.50974	6.54674	6.4961	6.42327	6.54642	6.49993	6.37775	6.30125	6.38366	6.36225	6.45707	6.50495	6.52108	6.51393
405_OR4K14CDSG_at	7.23885	7.1064	7.35646	7.22882	7.02313	7.27297	6.59842	6.99577	7.13735	6.93048	7.07369	7.20939	6.99469	7.09067	7.46548	7.38102
406_OR1G1UTRP1_at	6.71425	6.52878	6.52194	6.54978	6.58246	6.6544	6.46203	6.68604	6.76575	6.57482	6.54877	6.72101	6.53084	6.70636	6.82226	6.84271
407_OR1G1UTRP2_at	6.72627	6.99782	6.88264	6.88801	6.94774	6.87118	6.92058	6.73834	6.84457	6.63545	6.76589	6.7081	6.88522	6.75743	6.75994	6.72689
408_OR1G1CDSG_at	7.02027	7.18824	7.1626	7.30648	7.30834	7.2854	7.38369	7.20709	7.036	7.09473	7.18669	7.03436	6.97833	7.25864	7.23629	7.08656
409_OR2A13PUTRP1_at	6.3339	6.16772	6.3444	6.20532	6.2568	6.24476	5.97027	6.15724	6.22708	6.20606	6.10684	6.14154	6.1752	6.24986	6.05852	6.03324
40_OR13C5UTRP1_at	7.15163	7.05418	7.06224	7.03478	7.04341	7.25498	6.78164	6.87253	7.02442	6.97654	7.07568	7.0071	6.9673	7.2335	7.00836	6.98583
410_OR2A13PUTRP2_at	7.24243	7.06207	7.23194	7.25029	7.20342	7.31421	7.13752	7.11185	7.12626	6.93144	7.07323	7.26638	7.27016	7.26592	7.31584	7.26672
411_OR2A13PCDSG_at	6.17657	5.95435	6.08557	6.04063	6.05708	6.03419	5.90907	5.91088	5.94925	5.9762	6.029	5.89379	5.97325	6.00377	5.98537	6.07348
412_OR51A10PUTRP1_at	5.79976	6.0413	5.95458	6.12957	6.03	5.89917	5.84366	5.85764	5.84106	5.94166	6.04771	5.86049	5.7986	5.74447	5.67776	5.87105
414_OR51A10PCDSG_at	7.05691	6.94722	7.05653	7.01031	6.76646	6.98934	6.76589	6.84111	6.92648	6.71851	6.86257	7.09477	6.94589	6.74348	7.05556	7.01359
415_OR2A12UTRP1_at	5.87925	6.06222	6.00892	6.00798	6.06168	5.93433	5.89202	5.86871	5.75394	6.14944	6.02859	5.80116	6.00539	5.83602	5.82655	5.77067
416_OR2A12UTRP2_at	7.1186	6.98555	7.00647	7.04148	7.14413	7.0917	7.27816	6.94839	6.8458	7.03852	6.88132	6.90547	6.87563	6.88739	6.81397	6.84432
417_OR2A12CDSG_at	6.88788	6.97236	6.9968	6.98489	6.85632	6.90889	6.99459	6.86932	6.87428	6.85766	6.7787	6.89497	6.77203	6.74846	6.85434	6.87197
418_OR13C3UTRP1_at	7.03131	7.01791	7.0649	7.05989	6.91447	7.09114	6.93536	7.04312	6.96865	7.07542	6.99808	7.08539	7.03508	7.00061	6.75876	6.90984
419_OR13C3UTRP2_at	6.96578	6.85919	6.99206	7.00788	6.90218	6.9256	6.9811	6.8441	6.80982	6.72967	6.84256	6.91399	6.77785	6.83475	7.04296	7.00014
41_OR13C5UTRP2_at	7.11455	6.99444	7.06579	6.96193	6.99074	7.06988	6.85501	6.899	7.09272	6.85973	6.92491	7.02577	6.87936	6.96974	6.95024	7.05239
420_OR13C3CDSG_at	6.00293	6.2937	6.06526	6.16155	6.19984	5.95939	6.00215	6.12826	6.00915	5.9296	6.08527	5.98055	5.99645	5.98262	6.10545	5.94434
421_OR8U1UTRP1_at	6.66151	6.61888	6.68784	6.67207	6.6202	6.49612	6.46207	6.46553	6.63119	6.45071	6.61108	6.44662	6.42624	6.51577	6.62039	6.50211
422_OR8U1UTRP2_at	6.62545	6.49145	6.559	6.57458	6.64988	6.65612	6.5851	6.49633	6.63342	6.5844	6.47176	6.41976	6.5257	6.57549	6.58013	6.77195
423_OR8U1CDSG_at	6.28221	6.27302	6.33059	6.25548	6.27654	6.22302	6.13761	6.15975	6.23364	6.08943	6.24275	6.21229	6.14503	6.19138	6.18771	6.19163
424_OR6B2UTRP1_at	6.94074	6.86699	7.00188	6.80961	6.91278	6.92879	6.7103	6.78815	6.93289	6.7235	6.8416	7.01802	6.92348	6.96146	6.8988	7.04261
425_OR6B2UTRP2_at	6.91233	7.09621	6.90546	7.21154	7.0735	6.89648	7.23449	6.84463	6.73365	7.05552	6.96409	6.67502	6.92063	6.91638	6.84356	6.87462
426_OR6B2CDSG_at	7.06608	6.9051	7.03877	6.97579	6.99665	7.01224	6.74083	6.84472	6.95865	6.90975	7.01542	7.05937	6.83726	6.81817	7.14981	7.1829
427_OR56B3PUTRP1_at	6.8727	6.64677	6.75636	6.63651	6.66838	6.90522	6.96733	6.8868	6.65845	6.78425	6.6185	6.77339	6.78425	6.72865	6.67101	6.80944
428_OR56B3PUTRP2_at	5.99504	5.94584	6.09809	6.05917	5.98364	6.05383	6.02714	6.03411	5.83453	5.80582	5.85322	5.91333	5.88445	5.99499	5.84182	5.80682
429_OR56B3PCDSG_at	6.94101	7.11176	6.9463	7.04322	7.04114	6.99414	7.04853	7.1012	6.84645	7.07012	6.99149	6.8823	6.85976	6.92861	6.80498	6.81037
42_OR13C5UTRP3_at	7.21904	7.09451	7.26077	7.33389	7.19808	7.30347	7.0387	7.11853	7.05239	6.88781	7.06313	7.08592	7.09908	7.19223	7.28196	7.25529
430_OR5AT1UTRP1_at	6.39569	6.4865	6.50644	6.44949	6.45995	6.2851	6.4863	6.46523	6.40304	6.36465	6.33126	6.41307	6.2916	6.2372	6.22337	6.21981
431_OR5AT1UTRP2_at	6.94371	6.81378	6.81398	6.85342	6.84203	6.87148	6.52545	6.67498	6.66953	6.68135	6.68846	6.93626	6.77361	6.778	7.02967	6.88183
432_OR5AT1CDSG_at	7.45742	7.65668	7.44018	7.65344	7.69889	7.39469	7.48502	7.42565	7.4952	7.59414	7.64225	7.49155	7.45608	7.46587	7.44912	7.52985
433_OR2AP1UTRP1_at	6.31747	6.30725	6.39877	6.40919	6.39671	6.33611	6.22307	6.10412	6.21085	6.21729	6.28054	6.13751	6.21303	6.32135	6.39162	6.38758
434_OR2AP1UTRP2_at	7.99437	7.86793	8.1236	8.12928	8.01247	7.96097	8.03634	8.04901	8.15733	7.97995	7.9508	7.98274	7.87592	7.88743	7.99233	7.91873
435_OR2AP1CDSG_at	6.05743	6.00765	6.09452	6.11176	6.06721	6.07328	6.05088	5.97896	5.8861	6.00436	6.03838	5.97588	6.20423	6.1318	6.006	5.8651
436_OR10AC1PUTRP1_at	6.61485	6.55203	6.5181	6.64102	6.55372	6.74076	6.6239	6.41884	6.37387	6.66594	6.48582	6.51356	6.52616	6.48677	6.60808	6.57621
437_OR10AC1PUTRP2_at	7.29352	7.25716	7.3335	7.47967	7.27617	7.29409	7.18321	7.26768	7.36156	7.25662	7.20951	7.30463	7.33062	7.30226	7.36466	7.31097
438_OR10AC1PCDSG_at	7.88219	7.67125	7.76973	7.6497	7.86003	7.84682	7.88022	7.72319	7.74509	7.66366	7.73301	7.73476	7.77495	7.70705	8.02588	8.00818
439_OR51F5PUTRP1_at	7.07259	7.04312	6.9414	6.99301	7.24793	6.96792	7.34102	7.00106	7.05642	7.12426	6.91777	7.00984	6.88893	6.96298	6.81417	6.92574
440_OR51F5PUTRP2_at	6.06058	6.03218	6.03218	6.05719	6.09037	6.0605	5.9861	6.14018	6.00213	5.90328	5.98305	5.95841	5.97691	5.99763	5.95326	6.05564
441_OR51F5PCDSG_at	7.0573	6.91131	6.97537	6.89006	7.00959	6.9941	6.79097	6.93044	6.7808	6.86476	6.74211	6.92025	6.78642	6.78947	6.67276	6.69287
442_OR1S1UTRP1_at	6.28	6.3306	6.40956	6.37699	6.30264	6.35953	6.28125	6.16744	6.32252	6.17799	6.16203	6.17632	6.20586	6.24614	6.19479	6.33535
443_OR1S1UTRP2_at	7.86109	7.87856	8.02839	8.03223	8.0321	7.92675	7.95036	7.7868	7.83346	7.89992	7.95239	8.08376	7.85969	7.87322	7.85016	7.95141
444_OR1S1UTRG_at	7.84341	7.92346	7.9131	7.84341	7.89491	8.00258	8.14984	8.34778	7.85119	8.12827	7.76503	7.76714	8.27183	8.22154	7.70077	7.74688
446_OR11N1PUTRP1_at	8.15211	8.25471	8.18818	8.18198	8.08726	8.14311	8.17412	8.26892	8.21463	7.95086	8.03486	8.03288	8.17517	8.12219	8.09237	8.15995
447_OR11N1PUTRP2_at	6.77477	7.0262	6.92486	7.04449	6.9869	6.86725	6.94025	6.88458	6.74194	6.99331	6.93049	6.83659	6.72464	6.8062	6.65814	6.95862
448_OR11N1PCDSG_at	6.63911	6.75968	6.64884	6.56732	6.65184	6.6265	6.55233	6.56353	6.46547	6.65149	6.48652	6.41304	6.71739	6.65422	6.56722	6.61419
449_OR6K2UTRP1_at	6.35466	6.55615	6.28021	6.30288	6.5266	6.2911	6.54868	6.41448	6.17764	6.44186	6.34862	6.32412	6.3113	6.21211	6.10669	6.12203
450_OR6K2UTRP2_at	6.46761	6.51307	6.55001	6.49016	6.57995	6.52563	6.30263	6.32556	6.36906	6.38203	6.36577	6.36151	6.32948	6.35181	6.63693	6.44944
451_OR6K2UTRG_at	7.76716	7.75425	7.91009	7.79688	7.83648	7.82597	7.63241	7.72286	7.95629	7.78492	7.80117	7.88424	7.63076	7.91032	7.95257	7.86653
452_OR6K2CDS_at	7.59153	7.73866	7.65884	7.64445	7.59643	7.62693	7.49986	7.54247	7.55927	7.5336	7.64956	7.65002	7.62642	7.42521	7.62836	7.50816
453_OR5I1UTRP1_at	6.55189	6.40731	6.50264	6.48873	6.50008	6.36862	6.29788	6.33548	6.40363	6.21692	6.3714	6.43259	6.36717	6.42475	6.54152	6.37341
454_OR5I1UTRP2_at	7.05548	7.05957	7.12429	7.07936	7.00856	6.90721	7.19044	6.80004	6.93889	7.01712	7.00159	7.03609	7.00137	6.86646	6.93794	6.94501
455_OR5I1UTRG_at	5.90288	6.0535	6.05004	6.02412	5.97513	5.92794	5.7871	5.86401	5.91474	5.85242	5.87999	5.97609	5.89663	5.98569	6.00466	5.97151
456_OR5I1CDS_at	7.13685	7.20812	7.02986	7.19542	7.18033	7.14482	7.39519	7.23061	7.19044	7.06359	7.25644	7.06738	7.06716	7.1582	7.12858	7.04791
461_OR1L4UTRP1_at	5.91305	5.97583	5.95909	5.97028	5.95986	5.88264	6.0347	6.00679	5.88622	5.99283	5.72224	5.80312	5.83999	5.8	5.75619	5.95372
462_OR1L4UTRP2_at	6.74228	6.73337	6.74819	6.71124	6.69867	6.80697	6.56889	6.77482	6.76057	6.4972	6.64183	6.69243	6.72501	6.76069	6.77627	6.71804
463_OR1L4UTRG_at	5.93239	6.06358	5.96963	6.08259	6.17426	6.0774	6.18159	5.98201	5.95637	6.11056	5.99191	5.89329	6.04269	6.00957	5.72334	5.79958
464_OR1L4CDS_at	6.35704	6.4306	6.33039	6.35859	6.3545	6.36337	6.28821	6.36372	6.24416	6.28542	6.19963	6.11863	6.23012	6.24585	6.19813	6.14816
465_OR4H12PUTRP1_at	7.23983	7.20778	7.36489	7.29028	7.26468	7.2381	7.17215	7.22477	7.16867	7.1747	7.3086	7.31216	7.35501	7.25979	7.27146	7.27347
466_OR4H12PUTRP2_at	6.14262	6.04789	6.05167	6.04439	6.19745	6.14844	6.18574	6.02608	6.03532	5.9212	5.97161	5.99244	6.07302	5.98246	5.96874	6.02408
467_OR4H12PUTRG_at	7.35171	7.48399	7.33856	7.39111	7.51298	7.29823	7.8525	7.44308	7.41642	7.63277	7.43377	7.35502	7.42474	7.31434	6.87332	6.95982
468_OR4H12PCDS_at	7.8265	7.7498	7.81356	7.6961	7.71817	7.75032	7.43896	7.48404	7.94118	7.69874	7.74737	7.84654	7.53708	7.56201	7.75696	7.80013
469_OR10S1UTRP1_at	6.44599	6.37373	6.3325	6.53657	6.51351	6.40448	6.62303	6.25318	6.4824	6.47147	6.38001	6.37622	6.25971	6.29326	6.31788	6.36803
470_OR10S1UTRP2_at	6.03905	5.94744	5.98406	6.01053	5.99664	5.95657	5.8863	5.99242	5.96655	5.86475	5.87741	5.82732	5.90275	5.98498	5.91247	5.90563
471_OR10S1UTRG_at	6.42711	6.2752	6.24392	6.24845	6.41504	6.31577	6.2965	6.14147	6.24257	6.23879	6.29855	6.22131	6.05935	6.18625	6.11593	6.09819
472_OR10S1CDS_at	6.69781	6.65733	6.67017	6.72588	6.8128	6.66297	6.52307	6.53616	6.72875	6.75222	6.68228	6.66869	6.59576	6.78023	6.8546	6.80001
476_OR10AB1PUTRP1_at	6.58372	6.53882	6.57222	6.57628	6.63421	6.56348	6.58996	6.60229	6.56897	6.57486	6.48667	6.56225	6.45149	6.43537	6.38274	6.46688
477_OR10AB1PUTRP2_at	6.86754	6.72715	6.8838	7.02422	6.84494	6.66297	6.57775	6.60072	6.70656	6.58457	6.62163	6.72833	6.64094	6.73478	6.75534	6.69149
478_OR10AB1PUTRG_at	6.16446	6.19943	6.26741	6.11188	6.26861	6.14622	6.0606	6.05792	6.07876	6.12328	6.13906	6.09967	6.23569	6.02706	6.0367	5.95622
479_OR10AB1PCDS_at	7.4599	7.34368	7.51822	7.43979	7.31394	7.38253	6.87374	7.0001	7.32413	7.12618	7.26822	7.39066	7.17004	7.24992	7.22598	7.28802
480_OR7H1PUTRP1_at	6.53075	6.44845	6.51307	6.55058	6.5559	6.53113	6.24138	6.41384	6.33688	6.38103	6.40209	6.41598	6.39002	6.49642	6.47304	6.34436
481_OR7H1PUTRP2_at	6.52146	6.69245	6.53138	6.51028	6.66057	6.51682	6.70116	6.52492	6.50187	6.65214	6.50647	6.433	6.48209	6.571	6.36943	6.41487
482_OR7H1PUTRG_at	7.379	7.21761	7.36021	7.20087	7.20716	7.25456	6.82998	7.03215	7.26776	7.13023	7.3538	7.33622	7.23218	7.20632	7.20149	7.16851
483_OR7H1PCDS_at	8.01985	7.77309	7.91236	7.80477	7.66614	7.9322	7.93057	7.87577	7.77766	7.72361	7.72465	7.8769	7.82713	7.86272	8.01631	7.85749
484_OR5D13UTRP1_at	6.79796	6.89482	6.64307	6.88448	6.79515	6.84967	6.74546	6.73745	6.66154	6.7787	6.74934	6.68742	6.72362	6.7308	6.60898	6.84417
485_OR5D13UTRP2_at	5.97675	6.0625	6.0724	5.95336	5.99074	5.97176	6.01716	5.88774	5.88785	5.8938	5.95143	5.86017	5.8287	5.9387	5.97888	5.73877
486_OR5D13UTRG_at	5.9806	6.18469	5.96135	6.07182	6.13521	6.06522	6.0093	5.99641	6.05122	5.97049	5.84274	5.87594	5.91162	5.92024	6.02495	6.04423
487_OR5D13CDS_at	6.7433	6.60697	6.74819	6.57863	6.76423	6.66215	6.83204	6.72068	6.63867	6.72615	6.58688	6.53096	6.4769	6.63983	6.60104	6.56147
488_OR2W6PCDSP_at	7.86854	7.98542	7.92219	7.7854	7.90473	7.92307	8.02793	7.84081	7.83191	7.92071	7.87111	7.94624	7.88564	7.84801	7.86041	7.87305
489_OR2W6PUTRP1_at	7.39069	7.39296	7.42066	7.55682	7.55568	7.44853	7.29762	7.34634	7.37315	7.4731	7.37913	7.41026	7.4551	7.41251	7.29715	7.16869
490_OR2W6PUTRG_at	6.79775	6.84504	6.76209	6.82163	6.82018	6.79415	6.76437	6.51092	6.56303	6.55648	6.74181	6.6269	6.54192	6.65124	6.49445	6.66277
491_OR5AP2UTRP1_at	7.62397	7.74259	7.59641	7.69574	7.7973	7.58506	7.82415	7.65801	7.55814	7.84477	7.60306	7.50113	7.60711	7.61623	7.61647	7.61647
492_OR5AP2UTRP2_at	6.10832	5.98109	6.05902	6.02555	5.9954	6.00436	5.85879	5.75124	5.90574	5.82808	5.85484	5.84594	5.83781	5.85083	6.01047	5.98747
493_OR5AP2UTRG_at	7.10495	6.95531	7.04916	6.89482	6.82957	7.07791	6.74521	6.83038	6.79863	6.72296	6.96623	6.88843	6.91916	6.94244	6.86335	6.98969
494_OR5AP2CDS_at	7.74173	7.92119	7.87534	7.73467	7.89794	7.8171	7.85985	7.67034	7.75695	7.82087	7.76562	7.7746	7.76338	7.80832	7.67996	7.70605
495_OR52E5CDSP_at	7.86868	7.66801	7.90822	7.63777	7.62926	7.89837	7.47405	7.62096	7.75146	7.65572	7.70936	7.72738	7.7064	7.75653	7.84709	7.94394
496_OR52E5UTRP1_at	6.72476	6.69049	6.87588	6.68218	6.64813	6.78469	6.57549	6.57131	6.72848	6.5535	6.70604	6.88225	6.57829	6.65705	6.64659	6.73008
497_OR52E5UTRG_at	7.33491	7.19204	7.49656	7.31957	7.35628	7.39756	7.15628	7.37733	7.45714	7.26289	7.29665	7.35586	7.33694	7.3259	7.40793	7.46097
4_OR1E3PUTRP3_at	5.91679	5.75908	5.84929	5.82969	5.71639	5.90288	5.81767	5.87067	5.80259	5.785	5.70064	5.78789	5.97972	5.7939	5.78599	5.64615
503_OR56B2PUTRP1_at	6.04191	6.09141	6.13955	6.24286	6.1186	6.02524	5.95256	5.97814	6.04525	5.99025	6.0014	5.98237	5.90779	6.03822	6.10193	5.83998
504_OR56B2PUTRP2_at	6.75698	6.86847	6.79442	6.71139	6.66868	6.86863	6.71739	6.61377	6.627	6.62208	6.6875	6.63726	6.78124	6.75586	6.74793	6.81225
505_OR56B2PUTRG_at	6.95587	6.87583	6.80882	6.7283	6.835	6.94295	7.01978	6.90644	6.7242	6.73967	6.67844	6.83344	6.99635	6.84825	6.91181	6.75855
506_OR56B2PCDS_at	7.03464	7.03016	7.00034	7.05372	7.0363	6.99058	7.0458	7.01277	6.9175	6.95977	7.024	6.93961	6.99979	6.98958	6.81111	6.94397
507_OR51B5UTRP1_at	7.28788	7.4325	7.22355	7.39518	7.35521	7.28868	7.31986	7.25966	7.16797	7.27721	7.42535	7.42209	7.31429	7.27875	7.39148	7.40145
508_OR51B5UTRP2_at	6.31853	6.20694	6.25401	6.21441	6.30842	6.32872	6.13004	6.22364	6.13213	6.1696	6.13795	6.1959	6.16394	6.28968	6.20736	6.19163
509_OR51B5UTRG_at	7.24934	7.15041	7.39678	7.26053	7.15617	7.31034	7.64414	7.35598	7.41426	7.48544	7.28821	7.23651	7.29892	7.16851	7.12858	7.07257
510_OR51B5CDS_at	7.01534	7.07355	6.9529	7.05926	7.09452	6.99944	6.79276	6.95798	6.94544	6.97925	7.00807	7.00117	6.94277	6.95679	6.96884	7.0639
511_OR2B3UTRP1_at	7.16954	7.355	7.12756	7.3422	7.2887	7.30378	7.19716	7.01073	7.10609	7.07384	7.08422	7.15406	7.12148	7.07481	7.24896	7.13719
512_OR2B3UTRP2_at	7.38243	7.16947	7.30108	7.191	7.10773	7.48948	7.19392	7.2732	7.10433	7.30646	7.21937	7.30797	7.56209	7.42369	7.49419	7.38631
513_OR2B3UTRG_at	6.75242	6.67226	6.68853	6.69537	6.68139	6.71627	6.77475	6.69095	6.53889	6.45955	6.58556	6.60324	6.5991	6.58996	6.45511	6.57319
514_OR2B3CDS_at	7.21531	7.06259	7.10122	7.03452	7.194	7.02219	7.2109	7.32283	7.06538	7.18376	7.14743	7.08611	7.04553	7.00341	6.94633	6.95157
515_OR1E2CDSP_at	6.7414	6.79413	6.73019	6.78179	6.64586	6.67102	6.63664	6.67625	6.55843	6.67615	6.75383	6.62761	6.49357	6.55819	6.6537	6.59207
516_OR1E2UTRP1_at	6.36529	6.40542	6.40023	6.35149	6.29112	6.18354	6.23473	6.24323	6.33132	6.32121	6.19938	6.18051	6.21869	6.15499	6.16126	6.15301
517_OR1E2UTRG_at	6.09435	6.18314	6.07073	6.09624	6.09297	6.07112	6.01545	5.98209	5.99587	6.03619	5.92704	5.90508	6.00718	5.91697	5.94748	5.94226
518_OR2H1UTRP1_at	6.86781	6.74351	6.75156	6.71425	6.71899	6.86212	7.02824	6.88751	6.75895	6.78855	6.70291	6.6869	6.85577	6.87978	6.64233	6.71467
519_OR2H1UTRP2_at	6.47382	6.45499	6.46787	6.41219	6.40539	6.48939	6.42305	6.6443	6.40289	6.50085	6.4338	6.36747	6.54016	6.60943	6.30938	6.21761
51_OR4D10CDSB_at	6.95814	6.79107	6.86419	6.9337	6.835	6.90151	6.87135	6.78163	6.93036	6.74676	6.75708	6.87428	6.82334	6.86955	6.75039	6.84399
520_OR2H1UTRG_at	6.92466	6.85644	7.05833	6.96012	6.97434	7.00025	6.82048	6.9066	7.06423	6.88308	6.93965	7.05281	6.85546	6.86633	7.09927	7.03382
521_OR2H1CDS_at	6.4257	6.31892	6.38705	6.27221	6.47303	6.42299	6.18386	6.22864	6.23972	6.16826	6.30662	6.51671	6.24282	6.30886	6.33745	6.42623
522_OR2B8PCDSP_at	7.28252	7.21172	7.2417	7.36632	7.20817	7.23099	7.31675	7.14039	7.10609	7.18732	7.14461	7.2584	7.2394	7.13523	7.42645	7.29537
523_OR2B8PUTRP1_at	7.0863	7.09223	7.07466	7.01393	7.0492	7.14638	7.28909	7.1825	7.05161	7.03411	6.93589	6.84105	7.0767	7.14408	7.04004	6.94891
524_OR2B8PUTRG_at	6.56897	6.48482	6.68632	6.74623	6.6465	6.57746	6.55423	6.80058	6.56519	6.35301	6.56148	6.59712	6.46218	6.34832	6.48297	6.44941
525_OR2AG2CDSP_at	7.67941	7.50243	7.71882	7.52168	7.70874	7.60526	7.3535	7.50566	7.56799	7.49983	7.44707	7.64016	7.46857	7.52171	7.51845	7.37519
526_OR2AG2UTRP1_at	5.84086	5.93243	5.9405	5.94145	5.86145	5.90742	5.74786	5.72885	5.78054	5.67665	5.87226	5.80702	5.6559	5.90904	5.77138	5.76634
527_OR2AG2UTRG_at	7.79225	7.66263	7.74931	7.70971	7.5368	7.73358	7.40491	7.47142	7.67656	7.65341	7.64203	7.71354	7.68194	7.66533	7.67728	7.67456
528_OR52I2CDSP_at	7.2527	7.26807	7.2854	7.40454	7.31829	7.30742	7.39428	7.29169	7.23094	7.22152	7.46661	7.31787	7.15044	7.26313	7.18556	7.27107
529_OR52I2UTRP1_at	6.45869	6.52878	6.55203	6.65306	6.72855	6.55329	6.69285	6.45608	6.45796	6.59669	6.4906	6.37552	6.53674	6.39924	6.49653	6.48544
52_OR4D10UTRP1_at	7.00829	6.94577	7.04111	6.99292	6.83133	7.06608	6.84913	6.85562	6.97922	6.85304	6.83572	6.91528	7.06785	6.9066	7.10474	6.96927
530_OR52I2UTRG_at	7	7.10852	7.1029	7.18373	7.21878	7.13548	7.18391	7.09345	6.99699	7.04651	7.11874	6.98052	6.94642	7.02496	6.96227	6.98171
531_OR4E2CDSP_at	7.25262	7.1851	7.27143	7.13899	7.11921	7.22956	7.01693	7.07347	7.08422	7.18558	7.19605	7.26671	7.21154	7.22235	7.21119	7.22346
532_OR4E2UTRP1_at	6.88942	7.10983	6.81796	7.09436	7.03287	6.99334	7.19507	6.98274	6.71563	7.006	7.03967	6.81866	7.07604	6.92523	7.04224	6.77425
533_OR4E2UTRG_at	7.20133	7.25062	7.19589	7.33304	7.33304	7.33312	7.09916	7.12726	7.31068	7.34619	7.29995	7.3077	7.33753	7.24432	7.22477	7.34401
534_OR5D18UTRP1_at	7.27072	7.33183	7.27072	7.28622	7.37899	7.31288	7.50337	7.24501	7.14086	7.1568	7.16929	7.33602	7.09714	7.22242	7.14124	7.16503
535_OR5D18UTRP2_at	6.32479	6.2358	6.25782	6.26042	6.32557	6.19012	6.34493	6.19952	6.18779	6.26147	6.13157	6.21586	6.26568	6.19053	6.19441	6.23138
536_OR5D18UTRG_at	6.57267	6.61821	6.60237	6.62988	6.59101	6.75711	6.65221	6.59029	6.56316	6.70193	6.54113	6.57936	6.70877	6.60093	6.5333	6.64038
537_OR5D18CDS_at	7.1132	7.09388	7.11471	7.03247	7.11275	7.22344	7.13975	7.23305	7.02105	6.98056	7.15129	7.04417	7.12572	6.94819	7.15024	6.941
538_OR51C1PUTRP1_at	7.48306	7.5718	7.48277	7.56896	7.60309	7.36352	7.56077	7.52616	7.50864	7.29244	7.41741	7.31793	7.31753	7.49012	7.47824	7.38107
539_OR51C1PUTRP2_at	6.76496	6.65109	6.69723	6.75096	6.75972	6.60669	6.54431	6.64992	6.70863	6.43144	6.55519	6.79101	6.69287	6.62447	6.68763	6.64395
53_OR4D10UTRP2_at	6.24222	6.27011	6.37717	6.31839	6.27686	6.4567	6.18388	6.34211	6.19213	6.21966	6.25378	6.2252	6.26166	6.29409	6.24719	6.27038
540_OR51C1PUTRG_at	7.29462	7.31012	7.40891	7.31566	7.39191	7.27642	7.31647	7.29479	7.30607	7.3847	7.28889	7.34456	7.30575	7.43954	7.21022	7.22973
541_OR51C1PCDS_at	8.24104	8.16238	8.01724	8.07842	8.12326	8.16511	8.15323	8.26817	8.13538	8.17332	8.07728	8.1499	8.15561	8.19669	7.91334	7.8665
542_OR7G1CDSP_at	8.05957	8.05823	7.95448	8.05571	8.13451	8.06157	7.77431	7.74168	7.89398	7.7068	7.96123	8.03885	7.83719	7.86764	8.2461	8.02609
543_OR7G1UTRP1_at	6.75443	6.71196	6.54455	6.65622	6.71425	6.64091	6.47248	6.56781	6.46942	6.72154	6.6296	6.66407	6.54109	6.58979	6.55103	6.57402
544_OR7G1UTRG_at	6.50155	6.53031	6.40939	6.49027	6.49027	6.41286	6.53989	6.5004	6.25731	6.43962	6.45299	6.26681	6.37818	6.3794	6.23419	6.27579
545_OR10G4UTRP1_at	5.76758	5.79735	5.80735	5.75933	5.69759	5.75302	5.51346	5.66556	5.45411	5.60847	5.62318	5.56774	5.63627	5.55143	5.56552	5.60513
546_OR10G4UTRP2_at	5.74186	5.84078	5.91886	5.80735	5.62951	5.78538	5.61787	5.70404	5.60264	5.69306	5.76075	5.73732	5.59889	5.63973	5.64472	5.66444
547_OR10G4UTRG_at	5.90223	6.02157	6.00063	5.95431	6.01055	5.9786	5.78923	5.79293	5.919	6.04275	5.79149	5.7152	5.7852	5.9331	5.81298	5.75407
548_OR10G4CDS_s_at	5.9643	5.9097	6.01228	6.03473	5.99435	5.93429	5.96734	6.06874	5.87954	5.88254	6.14827	6.14683	5.80245	5.96997	5.87799	5.81731
54_OR4D10UTRP3_at	6.27682	6.39835	6.36972	6.29909	6.36547	6.30061	6.14706	6.10462	6.20962	6.12806	6.23684	6.25106	6.21737	6.249	6.22873	6.2767
553_OR52B2UTRP1_at	6.2553	6.23472	6.18322	6.12713	6.17669	6.00079	6.09637	6.12858	6.05671	6.04522	6.03327	5.98816	6.04248	6.12196	5.93988	5.89442
554_OR52B2UTRP2_at	5.79028	5.87856	5.96963	5.71892	5.74292	5.80735	5.57549	5.60353	5.60963	5.62536	5.59714	5.67067	5.66805	5.64454	5.60729	5.65106
555_OR52B2UTRB_at	6.8298	6.8518	7.06644	7.02951	6.94447	6.92702	6.79321	7.07719	7.06719	6.89129	7.03399	6.99278	7.06642	6.96916	6.8623	6.80816
556_OR52B2CDS_at	7.47542	7.18398	7.36595	7.22161	7.21188	7.34253	6.99993	7.29707	7.41747	7.15081	7.16931	7.15964	7.44679	7.33674	7.30346	7.3614
557_OR1F2PUTRP1_at	7.0407	7.11019	6.9883	7.23681	7.08571	7.04344	7.21996	7.06193	6.95735	6.97713	6.9466	6.98175	7.04165	7.05909	6.93654	7.01179
558_OR1F2PUTRP2_at	7.05866	7.03086	7.08678	7.10453	7.15482	7.06857	6.7796	6.79029	6.97078	6.96082	7.11426	6.96526	7.10887	6.82689	7.11951	7.14189
559_OR1F2PUTRG_at	6.82733	6.78245	6.84163	6.72323	6.64374	6.67398	6.50745	6.77849	6.71234	6.61805	6.70256	6.6267	6.63835	6.62722	6.76126	6.73681
55_OR6C68CDSP_at	6.93921	6.85057	7.00597	6.81076	6.85639	6.90683	6.8626	6.86157	6.94632	6.73665	6.79085	6.82373	6.70359	6.8158	6.99525	6.98545
560_OR1F2PCDS_at	7.0027	6.86224	7.07861	6.88262	7.09169	6.95329	6.85062	6.88472	6.954	6.84207	6.97328	6.98093	7.03457	6.99875	6.96354	6.96052
561_OR6M1CDSP_at	7.30539	7.12331	7.31697	7.13809	7.09584	7.35613	7.2074	7.19463	7.2755	7.22497	7.15521	7.19463	7.09087	7.23111	7.2705	7.134
562_OR6M1UTRP1_at	6.44638	6.35747	6.44151	6.54254	6.39936	6.34576	6.43453	6.35593	6.33268	6.30921	6.27563	6.31166	6.32919	6.43337	6.21155	6.12958
563_OR6M1UTRB_at	7.11866	7.04331	7.06986	7.10676	7.08237	7.02422	7.51649	7.20583	7.06005	7.24841	7.06057	7.0781	7.12903	7.07624	6.98035	7.14871
564_OR1E1UTRP1_at	7.32019	7.19094	7.13753	7.19204	7.17029	7.24859	7.01755	7.14827	7.20961	7.32252	7.02697	7.05701	7.01519	7.1864	7.1467	7.34372
565_OR1E1UTRP2_at	6.79225	6.70355	6.94724	6.8243	6.67673	6.78347	6.93855	6.94839	6.88952	6.77052	6.71608	6.84375	6.76335	6.75701	6.69344	6.81325
566_OR1E1UTRG_at	5.73437	5.96578	5.78982	5.90871	5.84376	5.93231	5.66268	5.70709	5.74058	5.62569	5.66526	5.59677	5.81159	5.62344	5.81044	5.71237
567_OR1E1CDS_at	5.87373	5.85076	5.82043	5.83289	5.86004	5.84142	5.90756	5.84914	5.79958	5.74428	5.81938	5.67232	6.0208	5.89338	5.72601	5.71766
568_OR5D14UTRP1_at	6.19318	6.13452	6.20362	6.21265	6.17971	6.2649	5.93422	6.00661	6.07058	5.96187	6.09526	6.24437	6.05775	6.11899	6.0797	6.00708
569_OR5D14UTRP2_at	6.46164	6.4003	6.49681	6.48057	6.48339	6.4567	6.30535	6.25406	6.27404	6.4763	6.32791	6.35042	6.23218	6.4058	6.66192	6.49281
56_OR6C68UTRP1_at	7.17184	7.25279	7.25997	7.18603	7.27645	7.26433	7.1605	7.13369	7.17274	7.15056	7.11436	7.13846	7.09292	7.07345	7.14012	7.09531
570_OR5D14UTRG_at	6.43185	6.49408	6.54484	6.50654	6.3905	6.60346	6.28283	6.34165	6.41495	6.3601	6.31467	6.25137	6.37695	6.46134	6.34259	6.25356
571_OR5D14CDS_at	7.29146	7.21004	7.15959	7.24459	7.26021	7.17992	7.46738	7.24367	7.00876	7.31299	7.20916	7.21682	7.23445	7.20067	7.07775	7.07212
572_OR2T27UTRP1_at	6.41177	6.55397	6.48425	6.59698	6.58571	6.46169	6.86622	6.4426	6.31807	6.60274	6.42992	6.30314	6.31388	6.33167	6.33902	6.28528
573_OR2T27UTRP2_s_at	6.50717	6.66101	6.63586	6.66185	6.70172	6.63211	6.59802	6.59694	6.61906	6.6838	6.45164	6.3805	6.91983	6.83634	6.69684	6.38765
574_OR2T27UTRG_s_at	6.80698	6.80698	6.82874	6.77094	7.04766	6.75895	6.80036	6.77754	6.74181	6.80195	6.67092	6.68528	6.84739	7.02402	6.61064	6.71601
575_OR2T27CDS_s_at	7.17184	7.08906	7.17301	7.09402	7.02422	7.20488	6.93807	7.11712	7.10923	7.07225	7.09186	7.28137	7.27204	7.06474	7.29327	7.23966
577_OR5M3UTRP1_at	5.92283	6.10347	5.89077	6.00069	6.11277	5.91909	5.88244	5.95306	5.87878	5.98678	5.97161	5.8459	5.8254	5.8946	5.81509	5.76784
578_OR5M3UTRG_at	6.21222	6.20311	6.13735	6.26793	6.05642	6.28317	6.09018	6.08212	6.18105	6.12205	6.07212	6.08808	6.11365	6.05958	6.21251	6.19723
579_OR2T8UTRP1_at	7.03745	6.88417	7.06367	6.8242	6.86212	7.06725	6.9162	6.83479	6.86554	6.83957	6.97632	7.03148	6.82312	6.86997	6.97261	6.95113
57_OR6C68UTRP2_at	7.06172	6.86996	6.99585	6.81602	6.77198	7.00188	6.98482	6.87659	6.8752	6.74136	6.84683	6.99398	6.81528	7.03546	6.97305	6.94392
580_OR2T8UTRP2_at	6.92162	6.8745	6.88995	6.94224	6.93879	6.89205	6.85563	6.8685	6.83506	6.92339	6.79401	6.87049	6.76637	6.84161	6.93747	6.79961
581_OR2T8UTRG_at	6.13377	6.15392	5.94747	6.22908	6.05172	6.06197	6.06291	6.04672	6.01178	5.96503	6.0378	5.9661	5.91407	5.99808	5.97941	6.03697
582_OR2T8CDS_at	6.94131	7.04439	6.89493	6.95367	6.93664	7.08484	6.88458	6.93876	6.84457	7.16804	6.9013	6.90346	6.87106	6.92062	6.6906	6.87343
583_OR2W5CDSP_at	7.32417	7.2642	7.3506	7.23167	7.37301	7.18414	7.1704	7.1139	7.33847	7.14038	7.2414	7.34189	7.18541	7.16843	7.34557	7.38452
584_OR2W5UTRP1_at	7.07988	7.08325	7.17493	7.09922	7.07788	7.14538	7.00401	6.99395	7.06277	7.06713	7.03717	7.15924	7.13149	7.21975	6.97388	7.041
585_OR2W5UTRB_at	6.41153	6.43854	6.56181	6.52005	6.3793	6.4632	6.27277	6.323	6.35871	6.36577	6.38441	6.26375	6.49923	6.21327	6.34262	6.37162
586_OR4D6UTRP1_at	6.85855	6.88365	6.94807	6.90689	6.77155	6.9187	6.56995	6.69349	6.74185	6.65797	6.76253	6.83894	6.76247	6.88248	6.84535	6.99688
587_OR4D6UTRP2_at	7.74377	7.7479	7.62571	7.87145	7.65301	7.60486	7.94101	7.65567	7.55528	7.9489	7.79394	7.67275	7.70352	7.6263	7.45595	7.55157
588_OR4D6UTRG_at	7.02829	6.88264	6.95226	6.93615	6.83464	6.90442	6.61028	6.70624	6.64174	6.71936	6.82706	6.94996	6.83232	6.84459	6.96543	6.83931
589_OR4D6CDS_at	7.43512	7.38989	7.51986	7.38756	7.44073	7.38676	7.32994	7.37716	7.32973	7.45932	7.36027	7.4892	7.36418	7.38957	7.45657	7.31401
58_OR6C68UTRP3_at	7.01685	7.13808	7.09099	7.12215	7.14187	6.99421	7.11305	7.07338	7.06493	6.95705	6.96884	6.96429	6.91913	7.03548	6.91972	6.94623
590_OR2T12UTRP1_at	5.80424	5.84839	5.82402	5.85894	5.85798	5.76084	5.7315	5.74606	5.6638	5.80578	5.75191	5.74546	5.60536	5.61328	5.62649	5.70514
591_OR2T12UTRP2_at	6.68997	6.74819	6.69624	6.72792	6.63366	6.72876	6.60957	6.54245	6.66308	6.49278	6.5222	6.52616	6.50498	6.49883	6.63994	6.69677
592_OR2T12UTRB_at	6.12369	6.18982	6.28078	6.2062	6.2396	6.27334	6.08228	6.09017	5.87839	6.06925	6.04354	6.01368	6.08354	6.11523	6.13433	6.17525
598_OR7E19PUTRP1_at	6.31603	6.28652	6.3052	6.3052	6.19607	6.37463	6.09116	6.12996	6.17809	6.07642	6.15348	6.26503	6.10197	6.08157	6.35414	6.23573
599_OR7E19PUTRP2_at	6.51666	6.55522	6.52885	6.51666	6.4401	6.63132	6.36216	6.3742	6.34374	6.397	6.35887	6.41916	6.46203	6.52616	6.56171	6.4297
5_OR51A5PCDSP_at	7.57937	7.39199	7.51752	7.4286	7.54531	7.38823	7.19104	7.18476	7.28343	7.25022	7.26994	7.32029	7.31164	7.36661	7.24831	7.33276
600_OR7E19PUTRB_at	8.93477	8.78607	8.83722	8.75538	8.77905	8.83404	8.91339	8.92265	8.70632	8.71003	8.72469	8.65332	8.85894	8.93709	8.65807	8.50229
601_OR7E19PCDS_at	7.83605	7.98676	7.89649	8.10581	8.17881	7.82564	7.96028	7.78304	7.9045	7.9847	8.07893	7.79633	7.78971	7.82351	7.72595	7.71838
602_OR5AZ1PUTRP1_at	7.35198	7.26526	7.37791	7.25766	7.27146	7.51361	7.24508	7.36902	7.27223	7.24746	7.32618	7.23916	7.33227	7.34983	7.39527	7.25948
603_OR5AZ1PUTRP2_at	5.98346	5.99494	5.9595	6.05525	5.93055	5.89416	5.75517	5.72606	5.68057	5.8047	5.63956	5.83484	5.80211	5.77326	5.79154	5.74084
604_OR5AZ1PUTRB_at	6.70219	6.62389	6.82018	6.71643	6.53273	6.77406	6.5192	6.59236	6.70444	6.6203	6.64135	6.79003	6.77554	6.69547	7.06029	6.6779
605_OR5AZ1PCDS_at	7.25847	7.26375	7.26942	7.11142	7.17959	7.29236	7.21896	7.09167	7.25809	7.14821	7.05862	7.08752	7.12329	7.18078	7.1872	7.07593
606_OR8B9PUTRP1_at	6.1475	6.17373	6.09605	6.18811	6.17029	6.11432	6.11887	6.15744	6.00079	6.25052	6.1153	5.96237	6.02721	5.89589	6.00798	6.12642
607_OR8B9PUTRP2_at	6.62851	6.54056	6.86235	6.5992	6.70875	6.68404	6.4008	6.49207	6.59288	6.52666	6.54089	6.48147	6.5171	6.57848	6.53468	6.52393
608_OR8B9PUTRG_at	6.57267	6.52264	6.66321	6.55167	6.38694	6.44745	6.32865	6.38388	6.53468	6.35026	6.47772	6.49946	6.38007	6.37675	6.57695	6.52616
609_OR8B9PCDS_at	7.32701	7.30271	7.30539	7.29917	7.39375	7.27207	7.22396	7.28857	7.29046	7.31733	7.37177	7.36901	7.28949	7.16847	7.43973	7.25874
610_OR2AG1CDSP_at	6.24785	6.24744	6.1487	6.17022	6.21776	6.28282	6.10738	6.08969	6.17668	6.20374	6.11496	6.04407	6.1551	6.16694	6.03822	6.07873
611_OR2AG1UTRP1_at	6.12195	6.30359	6.29245	6.14772	6.26387	6.2127	6.05849	6.09521	6.09529	6.08823	6.1854	6.09373	6.05223	6.30792	6.24465	6.0624
612_OR2AG1UTRG_at	6.36291	6.38031	6.37769	6.36764	6.36622	6.32163	6.1222	6.16481	6.24214	6.14583	6.17616	6.27852	6.18512	6.24177	6.24384	6.34509
613_OR2H2UTRP1_at	6.1875	6.26413	5.97814	6.22561	6.31257	6.19617	6.47898	6.10014	5.94182	6.23679	6.16448	5.99996	6.00255	6.0299	5.85859	5.81394
614_OR2H2UTRP2_at	6.44509	6.56616	6.52437	6.60778	6.59966	6.50032	6.57022	6.37506	6.34174	6.48638	6.54216	6.40768	6.45958	6.51988	6.36808	6.3958
615_OR2H2UTRG_at	6.88672	6.83381	6.8046	6.85735	6.77791	6.86225	6.55117	6.78592	6.67563	6.7397	6.88646	6.93562	6.70916	6.81845	6.98224	6.90092
616_OR2H2CDS_s_at	6.2062	6.17389	6.29341	6.18322	6.22561	6.33459	6.18529	6.19288	6.01874	6.13321	6.0758	6.1401	6.36717	6.26211	6.04501	6.09292
617_OR5M11CDSP_at	8.69828	8.42358	8.5771	8.26551	8.50169	8.61924	7.92464	8.44032	8.54082	8.18313	8.47416	8.71887	8.5064	8.49466	8.8387	8.74233
618_OR5M11UTRP1_at	7.17911	7.14018	7.03942	7.17424	7.14018	6.98838	7.07012	7.27073	7.31584	7.16851	7.12846	7.20123	7.10797	7.15313	7.04526	7.14338
619_OR5M11UTRG_at	5.9441	6.08354	5.96514	6.04222	6.07329	6.04976	5.80916	5.81803	5.82025	5.86019	6.02849	5.87154	5.9209	5.94234	5.81591	5.78426
620_OR4C13UTRP1_at	8.65772	8.40258	8.49541	8.20539	8.26975	8.5826	8.11728	8.23727	8.20425	8.29391	8.34082	8.46378	8.35167	8.33687	8.55184	8.43079
620_OR4C13UTRP1_s_at	6.28737	6.47118	6.36589	6.42337	6.50864	6.38658	6.75213	6.57218	6.30989	6.44263	6.33723	6.23559	6.54469	6.31349	6.15852	6.03595
621_OR4C13UTRP2_s_at	5.96298	6.06945	6.03265	6.10189	6.15477	6.02053	6.1126	6.1613	6.07407	6.02982	5.9136	5.93765	6.07256	6.18467	6.15056	5.89166
622_OR4C13UTRG_s_at	6.41688	6.27163	6.29738	6.23991	6.26169	6.27406	6.05495	6.18847	6.346	6.09782	6.11171	6.25655	6.13172	6.26153	6.0589	6.2069
623_OR4C13CDS_at	6.09965	6.13961	6.27381	6.1139	6.15898	6.07662	6.17526	5.99223	6.18896	6.06203	6.19426	6.13198	5.98928	6.09528	6.11682	6.3565
624_OR5M6PUTRP1_at	7.6996	7.62316	7.6065	7.54045	7.51417	7.67898	7.55694	7.49534	7.47375	7.49598	7.5965	7.50705	7.62311	7.47998	7.5508	7.60437
625_OR5M6PUTRP2_at	8.53575	8.40194	8.65522	8.48062	8.45263	8.56642	7.73405	7.98534	8.59377	8.11949	8.74631	8.98579	8.53458	8.44731	8.40851	8.33277
626_OR5M6PUTRG_at	6.55436	6.49248	6.56438	6.69111	6.54311	6.58396	6.64239	6.45049	6.43309	6.4626	6.43238	6.43182	6.73997	6.60824	6.36514	6.31288
627_OR5M6PCDS_at	6.83091	6.97149	6.88735	7.02422	6.92785	6.84497	6.92483	6.92145	6.91637	6.95297	6.86554	6.7978	6.79941	6.84275	6.78416	6.77454
628_OR3A2UTRP1_at	7.97155	7.95226	7.89002	7.85435	7.90721	7.87242	7.77177	7.81709	7.80945	7.86502	8.21595	8.14749	7.7869	7.72952	7.65697	7.97691
630_OR3A2UTRB_at	6.25299	6.24697	6.41306	6.33737	6.28873	6.3279	5.99536	6.03822	6.18612	6.11325	6.2291	6.22002	6.07896	6.0893	6.38821	6.27161
631_OR3A2CDS_at	6.60671	6.49994	6.72654	6.52869	6.52878	6.6077	6.58441	6.60781	6.52983	6.45978	6.85034	6.94679	6.65101	6.65499	6.67694	6.5846
632_OR2T6UTRP1_at	7	6.70044	6.81245	6.87529	6.73354	6.86777	6.61382	6.69801	6.78965	6.64313	6.79596	6.78993	6.71736	6.77018	7.07299	6.98799
633_OR2T6UTRP2_at	5.9564	6.01455	6.03956	6.03002	6.02934	5.95251	5.80934	5.8004	5.91143	5.83727	5.86783	5.76772	5.83462	5.7752	5.87498	5.85584
634_OR2T6UTRG_at	6.51964	6.43607	6.60361	6.64305	6.59991	6.59519	6.52938	6.53483	6.41608	6.45131	6.5173	6.54609	6.59566	6.56045	6.54229	6.63254
635_OR2T6CDS_at	8.43502	8.24575	8.35376	8.32166	8.25826	8.37469	8.17631	8.15678	8.34225	8.24294	8.30131	8.25724	8.12482	8.13093	8.13438	8.12867
636_OR5V1UTRP1_s_at	7.12022	7.10345	7.24641	7.40113	7.33759	7.28938	7.09397	7.05962	7.03635	7.08067	7.30685	7.00651	7.12172	7.13822	7.04465	7.14869
637_OR5V1UTRP2_s_at	6.69062	6.92537	7.06306	6.88002	6.90926	6.93554	6.7808	6.69859	6.85082	6.53392	7.00676	6.95184	6.78915	7.05144	6.97681	6.82634
638_OR5V1UTRG_s_at	5.70966	5.80735	5.83289	5.81182	5.88711	5.83663	5.70615	5.72511	5.72302	5.62652	5.66934	5.66125	5.83417	5.73389	5.78504	5.55009
639_OR5V1CDS_s_at	7.73835	7.79519	7.72679	7.7671	7.78611	7.79709	8.12132	7.74606	7.94912	7.86	7.82838	7.67438	7.84192	7.79296	7.64015	7.6205
63_OR5AL1PCDSB_at	7.62015	7.7478	7.74371	7.91249	7.72266	7.68374	7.52364	7.63035	7.77172	7.62591	7.80582	7.78783	7.71611	7.65755	7.72605	7.78386
640_OR7D4UTRP1_at	6.59817	6.46673	6.48963	6.52356	6.32113	6.44711	6.34575	6.36895	6.39474	6.29957	6.2623	6.39177	6.48673	6.4918	6.26504	6.37055
641_OR7D4UTRP2_at	5.9582	6.17685	6.09016	6.13681	6.0517	6.23905	5.89415	6.05798	5.85311	5.99173	5.96103	5.95837	5.97533	5.95045	5.83763	5.91459
642_OR7D4UTRG_at	6.64993	6.68951	6.648	6.67741	6.7008	6.62997	6.73144	6.57008	6.73369	6.61052	6.59605	6.62828	6.63713	6.55642	6.57879	6.66719
643_OR7D4CDS_at	8.22249	7.96777	8.40515	8.09989	8.11127	8.22631	7.85286	7.9671	8.26427	8.05587	7.99088	8.28872	8.10569	8.10116	8.20176	8.25966
644_OR52P2PUTRP1_at	6.65693	6.61784	6.66327	6.71926	6.7493	6.65812	6.52744	6.61677	6.74676	6.67344	6.58888	6.52692	6.50606	6.50326	6.67667	6.84307
645_OR52P2PUTRP2_at	6.36811	6.43889	6.45688	6.54369	6.41504	6.38586	6.30909	6.32713	6.37434	6.30909	6.43052	6.39529	6.34637	6.28207	6.42541	6.34329
646_OR52P2PUTRG_at	6.75107	6.50372	6.71193	6.53994	6.5866	6.54782	6.56453	6.3994	6.61515	6.43899	6.52992	6.57802	6.47358	6.56235	6.69926	6.54194
647_OR52P2PCDS_at	7.48555	7.35932	7.41578	7.34672	7.3556	7.46051	7.00789	7.32263	7.42826	7.21139	7.34271	7.60023	7.42354	7.32765	7.67573	7.69662
648_OR52K2UTRP1_at	6.90495	6.98841	6.8049	7.09894	7.089	6.96008	7.01475	6.94456	7.04752	6.99259	6.97244	6.98969	6.97632	6.79392	6.86417	6.98969
649_OR52K2UTRP2_at	8.16752	8.08365	7.97312	8.12619	7.87242	8.14009	7.98722	8.07668	8.19472	7.93173	7.92154	8.07964	7.96914	8.0153	7.88181	7.91895
64_OR5AL1PUTRP1_at	6.75287	6.67868	6.6692	6.57615	6.64382	6.5895	6.54971	6.48188	6.68577	6.64962	6.62931	6.61031	6.5401	6.40802	6.55136	6.66713
650_OR52K2UTRG_at	7.13899	6.95623	7.16323	7.07561	7.12204	7.16258	6.80766	6.98845	6.99864	6.98439	6.98093	7.2537	7.06585	6.99893	6.88799	6.94596
651_OR52K2CDS_at	7.03954	6.77989	7.07212	6.98174	6.83298	7.06677	6.77807	6.9267	6.91797	6.88312	6.91261	7.1313	7.01606	6.9443	6.93536	7.04246
652_OR8D1UTRP1_at	7.29569	7.26532	7.35023	7.24638	7.22235	7.18629	7.04053	6.99408	7.2876	7.03919	7.23327	7.37043	7.16949	7.10855	7.22965	7.24504
653_OR8D1UTRP2_at	5.85798	5.88311	6.15055	6.16125	6.02566	5.86339	5.70479	5.67773	5.79722	5.72131	5.76388	5.754	5.68902	5.74757	5.61197	5.75267
654_OR8D1UTRG_at	6.86299	7.02085	6.76988	6.96193	7.01968	6.95719	7.04855	6.84378	6.80485	6.91367	6.90528	6.64236	6.86156	6.68439	6.76049	6.78919
655_OR8D1CDS_at	7.56283	7.60044	7.73471	7.83211	7.66988	7.51782	7.50297	7.49429	7.53604	7.55514	7.54015	7.56495	7.53991	7.51438	7.57128	7.52572
656_OR52L2PUTRP1_at	7.66877	7.44846	7.48977	7.40874	7.40834	7.59243	7.35205	7.62062	7.58619	7.47739	7.44582	7.44398	7.38496	7.53913	7.67804	7.51778
657_OR52L2PUTRP2_at	8.28652	8.17118	8.2596	8.35419	8.14206	8.2082	8.18659	8.16092	8.2396	8.11554	8.23316	8.20973	8.13005	8.21703	8.01893	8.02264
658_OR52L2PUTRG_at	8.72112	8.65156	8.65117	8.53779	8.75154	8.66855	8.63723	8.46857	8.5074	8.75221	8.52342	8.58317	8.61394	8.45163	8.56025	8.46118
659_OR52L2PCDS_at	7.02327	6.83063	6.99902	6.87702	6.70699	6.95806	6.66682	6.7859	6.92247	6.76516	6.81545	6.89053	6.77554	6.83817	7.16303	7.14407
65_OR5AL1PUTRP2_at	7.04439	7.06012	7.00992	6.93037	7.01818	7.14626	6.86579	6.81268	6.84831	6.89881	6.96614	6.82214	6.88498	6.92903	6.82214	6.73505
660_OR6Q1CDSP_at	7.09939	7.09979	7.18105	7.1488	7.22263	7.15457	6.98688	7.00271	6.97033	7.0062	7.11385	7.08668	7.13225	7.15597	7.06475	6.9293
661_OR6Q1UTRP1_at	6.8072	6.92961	6.92461	6.89641	6.80291	6.95265	6.72886	6.88724	6.7336	6.72508	6.79646	6.79102	6.89878	6.83334	6.69229	6.81394
662_OR6Q1UTRG_at	7.49725	7.44989	7.66143	7.49127	7.46292	7.57846	7.28564	7.26014	7.48522	7.15942	7.45061	7.65141	7.43734	7.40288	7.48835	7.53825
663_OR9G3PUTRP1_at	6.6414	6.70228	6.6841	6.59739	6.60078	6.64211	6.48794	6.44166	6.6002	6.54099	6.61641	6.60217	6.44883	6.54688	6.55103	6.53989
664_OR9G3PUTRP2_at	6.74394	6.77576	6.69296	6.7253	6.75642	6.80106	6.64872	6.56711	6.46203	6.69259	6.57377	6.59993	6.46598	6.64872	6.6653	6.48942
665_OR9G3PCDSG_at	7.3146	7.32959	7.38422	7.4093	7.40372	7.14643	7.43504	7.34697	7.13595	7.21145	7.26397	7.20347	7.19191	7.08211	7.17061	7.15316
666_OR7A3PUTRP1_at	7.84842	7.78684	7.78958	7.83222	7.96765	7.84362	7.77592	7.77817	7.8702	7.76191	7.73257	7.71559	7.7128	7.68071	7.49922	7.62744
667_OR7A3PUTRP2_at	6.25701	6.31892	6.43655	6.26366	6.33627	6.29236	6.22517	6.13063	6.26293	6.35583	6.20773	6.21438	6.15993	6.25706	6.21883	6.22358
668_OR7A3PCDSG_at	6.89891	6.9451	6.91698	6.84967	6.92001	7.05057	6.87508	6.87048	6.8304	6.89551	6.82022	6.85559	6.96996	6.93628	6.96805	6.96022
669_OR10D4PUTRP1_at	6.76598	6.82366	6.68641	6.77917	6.89218	6.68837	6.91839	6.72144	6.7484	6.81404	6.6559	6.6559	6.85873	6.67334	6.40156	6.58305
66_OR5AL1PUTRP3_at	6.74697	6.66017	6.69366	6.72369	6.63972	6.76102	6.31788	6.6036	6.438	6.49947	6.53868	6.50933	6.5614	6.61979	6.68575	6.6217
670_OR10D4PUTRP2_at	6.82543	6.96442	6.85742	6.89482	6.8839	6.8088	6.91189	6.9109	6.8414	6.87868	6.86377	6.77343	6.85997	6.77356	6.71692	6.80523
671_OR10D4PCDSG_at	7.22372	7.0265	7.36587	7.11894	7.24713	7.31366	6.89242	6.95523	7.14651	6.90639	7.04899	7.27931	7.1266	7.07253	7.27521	7.11344
672_OR4C3UTRP1_at	6.66423	6.66814	6.61863	6.75485	6.73492	6.71974	6.79075	6.73451	6.61484	6.75239	6.67153	6.57299	6.5129	6.70652	6.55247	6.58686
673_OR4C3UTRP2_at	5.80735	6.00493	5.89905	5.90589	5.94591	5.82585	6.08496	6.01414	5.60871	5.9182	5.79513	5.71833	5.74132	5.71383	5.71833	5.6598
674_OR4C3CDSG_at	8.03548	7.9611	8.18934	8.08694	7.99479	7.99241	7.80686	8.01472	8.12825	7.77022	7.93699	8.00163	7.8945	7.96736	7.92915	8.0078
675_OR10T2UTRP1_at	6.18791	6.12889	6.17421	6.12619	6.25806	6.18535	6.14997	6.08914	6.05984	5.99268	6.04173	6.04461	5.98407	6.19727	6.03599	5.99682
676_OR10T2UTRP2_at	7.17491	6.93328	7.11107	7.05009	7.09389	7.15492	7.11732	7.04496	7.06139	6.98982	6.96104	7.08619	6.90345	6.96366	7.08513	6.98667
677_OR10T2CDSG_at	7.48713	7.49356	7.42762	7.44202	7.48402	7.3502	7.4025	7.43288	7.34858	7.42819	7.32596	7.46843	7.27156	7.39649	7.32833	7.36256
678_OR8J3UTRP1_at	6.41392	6.53277	6.53447	6.56153	6.50736	6.39575	6.32418	6.30729	6.45047	6.49573	6.3974	6.29645	6.32418	6.44983	6.33052	6.31294
679_OR8J3UTRP2_at	6.36228	6.32349	6.40903	6.40586	6.3449	6.3221	6.29781	6.27902	6.33317	6.15162	6.22757	6.25112	6.27889	6.25557	6.26505	6.18305
67_OR7A11PCDSP_at	6.76307	6.70044	6.75465	6.72188	6.65264	6.7355	6.71949	6.58343	6.74678	6.68733	6.68379	6.76683	6.58157	6.63873	6.89451	6.83434
680_OR8J3CDSG_at	6.13055	6.38683	6.33767	6.30789	6.20294	6.20937	6.18614	6.12543	6.07021	6.18746	6.106	6.04488	5.95574	6.12413	6.04488	5.98543
681_OR2G3CDSB_at	6.75498	6.62035	6.67526	6.71606	6.73061	6.80938	6.66209	6.64876	6.66366	6.64014	6.6831	6.63164	6.48673	6.68785	6.63178	6.70061
682_OR2G3UTRP1_at	6.3837	6.43866	6.5701	6.45563	6.38606	6.45179	6.38471	6.37858	6.26294	6.21467	6.36414	6.36312	6.27575	6.32182	6.30217	6.27385
683_OR10A6CDSB_at	6.57988	6.69499	7.10855	7.02422	6.81409	6.84734	6.66551	6.61578	6.65447	6.52616	6.59185	6.62708	6.77554	6.60648	6.66041	6.6405
684_OR10A6UTRP1_at	6.8999	6.87242	7.03174	6.84832	6.99812	6.81889	7.04556	6.74652	6.96678	6.86726	6.79511	6.81555	6.80552	6.8758	6.75964	6.74029
685_OR5J1PCDSB_at	7.7923	7.54162	7.83438	7.54751	7.62674	7.71387	7.64414	7.57306	7.65803	7.53813	7.59117	7.66594	7.62494	7.57348	7.83428	7.78031
686_OR5J1PUTRP1_at	7.09715	6.99418	7.08015	7.06028	6.96992	7.05731	7.11946	7.03084	7.1444	7.11179	6.99127	7.02127	6.96698	7.02683	7.05099	7.10013
687_OR11H7PCDSP_at	8.12756	7.88495	8.10335	8.02097	7.95382	8.05427	7.73639	8.10178	7.99871	7.99749	8.02525	8.08111	8.18686	8.23886	8.14961	8.16329
689_OR2L5CDSB_at	5.68682	5.66012	5.81068	5.70044	5.7627	5.75534	5.51903	5.48679	5.68378	5.72706	5.58174	5.63083	5.66937	5.67603	5.60132	5.67615
68_OR7A11PUTRP1_at	6.58063	6.71866	6.55689	6.7053	6.67075	6.70044	6.51426	6.6278	6.3984	6.54282	6.51887	6.45833	6.56817	6.71633	6.56481	6.54029
690_OR2L5UTRP1_at	6.24922	6.34488	6.3499	6.38594	6.32228	6.2744	6.33773	6.22107	6.35287	6.24331	6.26709	6.17987	6.46323	6.22693	6.30138	6.35309
691_OR10R3PCDSB_at	7.10104	6.98535	7.03232	7.09303	7.0068	7.08585	7.09662	6.88376	7.11275	6.92362	7.008	7.10285	7.08357	6.99851	7.13591	7.19896
692_OR10R3PUTRP1_at	6.86212	6.86212	6.89486	6.94837	6.80202	6.96306	6.6809	6.95282	6.90949	6.70818	6.83191	6.92154	6.69783	6.82263	6.65547	6.78377
693_OR10AD1CDSP_at	7.46498	7.34816	7.55672	7.53019	7.40128	7.32821	7.33294	7.3339	7.65278	7.36917	7.28151	7.51479	7.44472	7.32298	7.3893	7.57124
694_OR10AD1UTRP1_at	7.52251	7.47032	7.39882	7.45446	7.61581	7.38076	7.66525	7.43544	7.43983	7.48588	7.34401	7.34826	7.42692	7.42246	7.29948	7.27039
695_OR4F13PCDSP_at	6.73405	6.66172	6.74819	6.61606	6.6196	6.64051	6.59482	6.55437	6.60277	6.48491	6.57226	6.5372	6.58618	6.68663	6.5796	6.62138
696_OR4F13PUTRP1_at	6.46761	6.60391	6.51227	6.50545	6.46127	6.5823	6.31801	6.42776	6.51007	6.45401	6.55315	6.49135	6.49167	6.51402	6.61259	6.69663
697_OR8B12CDSB_at	8.36335	8.48886	8.50926	8.47671	8.37472	8.62513	8.22584	8.58067	8.47042	8.37673	8.47851	8.4012	8.40905	8.55437	8.50442	8.49743
698_OR8B12UTRP1_at	6.17231	6.16332	6.15729	6.12527	6.18208	6.17248	6.04992	6.11787	6.04992	6.0634	6.0388	6.1305	6.16126	6.07624	6.10861	6.12301
699_OR4X2UTRB_at	6.59253	6.57884	6.64191	6.68461	6.5907	6.64866	6.53785	6.61503	6.62062	6.59831	6.59468	6.54661	6.48485	6.54744	6.40204	6.52583
69_OR7A11PUTRP2_at	6.67892	6.52456	6.63751	6.64866	6.58246	6.64866	6.47909	6.58347	6.50884	6.49986	6.4906	6.47877	6.64991	6.47877	6.39531	6.62117
6_OR51A5PUTRP1_at	7.21503	7.34468	7.10647	7.14431	7.08039	7.16783	6.80705	7.13814	7.12375	7.08071	7.06803	7.18218	7.06454	7.12043	7.25812	7.22602
700_OR4X2UTRP1_at	6.2062	6.28763	6.22825	6.26113	6.14812	6.14102	6.03365	6.11396	6.11699	6.01525	6.1667	6.03623	6.13817	6.05386	6.12347	6.02599
701_OR4X2CDS_at	7.42418	7.10964	7.27163	7.18937	7.14672	7.21594	7.24512	7.23785	7.14858	7.29111	7.24873	7.25016	7.22156	7.28754	7.26994	7.24976
702_OR5F2PCDSP_at	5.9759	5.99087	5.82834	5.99745	5.93864	5.82228	6.04042	5.86704	5.89124	5.8442	5.82092	5.76437	5.86372	5.76813	5.66957	5.74444
703_OR5F2PUTRP1_at	6.63437	6.78768	6.67407	6.68684	6.77028	6.75713	6.70884	6.59436	6.48248	6.60184	6.65219	6.43736	6.7877	6.57451	6.44832	6.67174
704_OR4A8PUTRB_at	5.95195	6.0374	5.98785	6.01214	5.99624	5.94069	6.12527	5.90921	5.8517	5.94264	5.82838	5.80553	5.96439	5.85163	5.86127	5.83545
704_OR4A8PUTRB_s_at	6.72319	6.66452	6.75291	6.69561	6.80664	6.74849	7.1829	6.77956	6.56453	6.66583	6.55944	6.49865	6.70821	6.77715	6.52816	6.58756
705_OR4A8PUTRP1_at	6.4088	6.28005	6.34431	6.20513	6.2775	6.33381	6.03854	6.10303	6.23305	6.05768	6.18646	6.27008	6.17572	6.1204	6.30488	6.4523
706_OR4A8PCDS_at	6.86558	6.65311	6.80668	6.75266	6.58912	6.76588	6.74192	6.8224	6.82436	6.62063	6.70449	6.78503	6.88632	6.87414	6.91373	6.85561
707_OR5H15CDSP_at	5.83289	5.79669	5.79194	5.80077	5.88675	5.80366	5.66468	5.71399	5.5888	5.70744	5.61226	5.55829	5.58626	5.66341	5.62787	5.65269
707_OR5H15CDSP_s_at	6.90255	7.04473	7.0138	7.25247	7.08615	6.93345	6.79618	7.04612	6.94299	6.82455	7.12639	7.16211	6.91284	6.99155	7.10861	7.05454
708_OR5H15UTRP1_at	6.0662	5.99349	5.95172	5.9833	6.05014	6.03085	5.82341	5.88345	5.8822	5.86764	5.80706	5.90998	5.94289	5.79523	5.87017	5.76692
709_OR2Q1PUTRB_at	8.29861	8.21241	8.41182	8.31518	8.44915	8.25277	8.45202	8.43121	8.16166	8.30222	8.2873	8.20384	8.18395	8.2664	8.20357	8.14319
70_OR7A11PUTRP3_at	6.79087	6.65473	6.81764	6.81927	6.77479	6.86661	6.60463	6.65446	6.93742	6.60664	6.57387	6.72734	6.73584	6.78722	6.92165	6.86487
710_OR2Q1PUTRP1_at	5.91542	5.98002	6.00944	5.87705	5.94584	5.93915	5.95701	6.01444	5.94251	5.84103	5.84319	5.78892	5.78574	5.85613	5.90175	5.89995
711_OR2Q1PCDS_at	8.05124	7.94822	8.01997	7.86272	7.83287	7.89317	7.79765	8.11959	8.16166	8.00118	7.95515	7.91654	7.85532	7.93806	8.1017	7.97786
712_OR4K13CDSP_at	7.56318	7.49683	7.56056	7.45417	7.30626	7.42059	7.20308	7.25335	7.36846	7.20658	7.43296	7.49054	7.48194	7.32758	7.59398	7.76061
713_OR4K13UTRP1_at	6.79934	6.95305	6.81874	6.98314	7.01309	6.82735	6.96979	6.85178	6.75855	6.93634	6.9554	6.76097	6.76664	6.89775	6.78844	6.73236
714_OR51A9PCDSB_at	7.99351	7.67389	7.87166	7.74153	7.71807	7.85752	7.34061	7.53304	7.93412	7.63955	7.70655	7.94609	7.74838	7.79785	8.08794	8.03041
715_OR51A9PUTRP1_at	7.4068	7.2743	7.42232	7.45121	7.30468	7.36034	7.23737	7.25768	7.39005	7.21517	7.3671	7.35766	7.31291	7.37139	7.36226	7.26706
71_OR2AT2PUTRP1_at	7.22215	7.35491	7.12756	7.44123	7.44279	7.33575	7.49982	7.22548	7.15598	7.31277	7.28579	7.14484	7.1934	7.15854	6.94953	7.0594
722_OR7G15PUTRP1_at	6.80592	6.83565	6.96511	6.80574	6.64395	6.89873	6.46845	6.46677	6.65033	6.53594	6.7359	6.84896	6.71166	6.68128	6.91451	6.80837
723_OR8K1UTRP1_at	6.64374	6.61961	6.71236	6.70519	6.57004	6.75495	6.55938	6.59759	6.46063	6.54708	6.52605	6.46478	6.51972	6.60173	6.48449	6.51615
724_OR8K1UTRP2_at	6.49697	6.616	6.40701	6.64365	6.56853	6.55573	6.50594	6.37991	6.52064	6.56398	6.49334	6.3867	6.28494	6.19945	6.34341	6.33975
725_OR8K1CDS_at	7.41222	7.26084	7.47843	7.4518	7.36751	7.29597	7.29103	7.34227	7.34335	7.2764	7.27039	7.38471	7.16481	7.30462	7.35996	7.31008
726_OR5C1UTRB_at	7.71888	7.55979	7.90258	7.59718	7.47566	7.71195	7.23904	7.46334	7.62787	7.34776	7.5336	7.79779	7.64288	7.59293	7.71777	7.73638
727_OR5C1UTRP1_at	6.20774	6.0625	6.15943	6.12163	6.06601	6.02728	5.8951	6.05625	6.03115	5.90213	5.97833	6.01358	5.95785	6.01564	5.98079	5.9395
728_OR5C1CDS_at	7.42022	7.19718	7.54705	7.20172	7.20994	7.44803	6.76813	7.19998	7.32762	6.93428	7.12549	7.3296	7.36718	7.43179	7.52518	7.49293
729_OR10D5PCDSP_at	6.85298	6.78285	6.77199	6.78763	6.70251	6.71046	6.50889	6.67106	6.73711	6.6314	6.66047	6.70234	6.65532	6.79348	6.63769	6.62922
72_OR2AT2PUTRP2_at	6.40659	6.39883	6.41355	6.25837	6.28229	6.5007	6.28691	6.34205	6.25927	6.34135	6.22901	6.3659	6.19216	6.30838	6.38336	6.34368
730_OR10D5PUTRP1_at	5.9386	5.93074	5.88899	6.02667	6.03487	5.90848	5.77841	5.72441	5.97857	5.81522	5.90072	5.95691	5.84762	5.74649	5.90177	5.79212
731_OR6R1PUTRB_at	6.9313	6.89081	6.90889	6.88022	6.9803	6.99506	6.67496	6.82882	6.8878	6.83719	6.91523	6.8878	6.9672	6.93652	7.04766	7.09624
732_OR6R1PUTRP1_at	6.04803	6.24476	6.28848	6.22012	6.1997	6.21566	6.07715	6.15402	5.90756	6.12504	6.05808	6.05557	6.15821	6.15597	6.12598	6.10111
733_OR6R1PCDS_at	7.20457	7.01335	7.33232	7.108	7.04985	7.21253	6.78043	7.00318	7.1536	6.93297	7.06316	7.24532	7.17038	7.13051	7.50335	7.38441
734_OR2G2CDSB_at	6.77357	6.72046	6.91752	6.80305	6.66121	6.84967	6.54197	6.85522	6.84951	6.57636	6.7006	6.88289	6.65393	6.69232	7.03961	6.88052
735_OR2G2UTRP1_at	7.16647	7.28489	7.33479	7.43272	7.44714	7.41765	7.58411	7.32868	7.14392	7.47314	7.30954	7.15612	7.12198	7.17732	7.0719	6.99928
736_OR52U1PUTRB_at	6.22509	6.24631	6.10804	6.17332	6.18509	6.21552	6.06449	6.03185	6.09624	6.00528	6.05904	6.08575	6.17399	6.17502	6.2861	6.22293
737_OR52U1PUTRP1_at	7.18431	7.22491	7.24474	7.38226	7.22899	7.15454	7.21417	7.13592	7.20893	7.16851	7.25883	7.04939	7.03704	7.03316	7.08456	7.2581
738_OR52U1PCDS_at	6.75185	6.74436	6.77195	6.76673	6.80521	6.737	6.82778	6.90092	6.83374	6.66534	6.6452	6.77522	6.87166	6.88656	6.74607	6.63147
739_OR2J2CDSB_at	6.68202	6.70365	6.78312	6.80259	6.72919	6.73851	6.38565	6.56457	6.51716	6.51954	6.68279	6.57245	6.48167	6.55265	6.78022	6.72468
73_OR2AT2PUTRP3_at	7.49393	7.38569	7.36272	7.36632	7.52919	7.36632	7.67448	7.37136	7.29457	7.38503	7.32632	7.4043	7.3869	7.3415	7.39183	7.42028
740_OR2J2UTRP1_at	6.01993	6.27254	6.09756	6.13736	6.2588	6.13567	6.05203	5.96611	6.1607	6.05744	6.12866	5.94465	6.02975	5.85857	6.03818	5.99888
741_OR6P1UTRB_at	6.70786	6.56152	6.59063	6.68859	6.71425	6.68768	6.53591	6.68866	6.63854	6.6163	6.62779	6.57611	6.73886	6.56585	6.73307	6.71611
742_OR6P1UTRP1_at	7.98626	7.87295	7.99503	7.82354	7.79893	7.85438	7.87982	7.74178	7.85003	7.96313	7.82188	7.8652	7.84138	7.84552	7.8183	7.7453
743_OR6P1CDS_at	7.33654	7.56716	7.3521	7.53268	7.65536	7.39322	8.13935	7.5718	7.49232	7.8529	7.54077	7.27774	7.70415	7.56708	7.22839	7.27774
744_OR10Z1UTRB_at	7.32977	7.5296	7.53792	7.45769	7.45329	7.43793	7.33099	7.44617	7.33161	7.30073	7.4624	7.22836	7.46716	7.46315	7.43556	7.47712
745_OR10Z1UTRP1_at	6.44012	6.4567	6.43771	6.3722	6.34931	6.50673	6.33745	6.34369	6.36528	6.27221	6.33119	6.35592	6.39826	6.4786	6.25588	6.32151
746_OR10Z1CDS_at	7.05597	7.11047	6.87226	7.20273	7.13266	7.01309	7.25169	7.01138	6.96201	6.97508	6.94933	6.96629	7.02051	6.81553	6.9805	6.96201
747_OR52B3PUTRP1_at	6.72812	6.86212	6.68891	6.80167	6.86495	6.70123	6.85361	6.73397	6.63703	6.75267	6.63569	6.51356	6.63219	6.69348	6.59441	6.59864
748_OR52B3PUTRP2_at	6.90822	6.936	7.06986	6.95829	7.01724	7.04217	7.08069	6.87862	6.92826	7.12367	6.89149	6.84356	6.92954	6.93149	6.8465	6.92573
749_OR52B3PCDS_at	7.63347	7.58458	7.60509	7.65719	7.58447	7.59329	7.35961	7.36296	7.62084	7.44811	7.63864	7.78735	7.5395	7.45522	7.77685	7.89365
74_OR2AT2PCDSG_at	7.00777	7.20818	7.05018	7.02003	7.14599	7.07288	7.01699	6.98704	6.97267	7.24243	6.99841	6.9163	6.9394	7.06164	6.91052	6.91052
750_OR52S1PCDSB_at	7.321	7.27472	7.2456	7.28869	7.18946	7.18159	7.21939	7.06908	7.22579	7.10223	7.20462	7.01005	7.04154	7.10385	7.07549	7.20183
751_OR52S1PUTRP1_at	6.53314	6.59743	6.61664	6.52524	6.6961	6.5976	6.57042	6.53852	6.49605	6.53043	6.44307	6.54331	6.39024	6.51352	6.33292	6.36004
752_OR56A4UTRP1_at	8.22647	8.34882	8.20939	8.30936	8.30455	8.17513	8.72806	8.59649	8.2942	8.39643	8.11506	8.1837	8.16517	8.20721	8.01288	7.92845
753_OR56A4UTRP2_at	6.98609	7.0625	6.9474	7.03756	7.02834	7.00359	7.01301	6.92519	6.90307	6.84726	6.974	6.83083	6.82307	6.89863	6.84438	6.98001
754_OR56A4CDS_at	7.20825	7.1309	7.21329	7.24476	7.10599	7.20772	6.88524	6.99591	6.9694	6.91279	7.10474	7.18411	7.06562	6.96435	7.23094	7.30294
755_OR52B4CDSB_at	7.39257	7.2614	7.24996	7.21604	7.14704	7.20855	7.13047	7.13456	7.31163	7.1582	7.20906	7.36932	7.26805	7.31463	7.30814	7.21919
756_OR52B4UTRP1_at	6.53045	6.52614	6.36225	6.51307	6.60574	6.3335	6.54016	6.26492	6.55159	6.39491	6.47241	6.37592	6.14933	6.24211	6.31047	6.29787
757_OR5U1UTRB_at	7.66225	8.11516	7.57563	8.0788	8.01817	7.69225	8.07842	7.65164	7.66806	8.21543	7.90509	7.53505	7.62583	7.73387	7.50252	7.46857
758_OR5U1UTRP1_at	6.3837	6.46491	6.57884	6.60874	6.3817	6.59205	6.26641	6.45388	6.27235	6.22139	6.51483	6.48568	6.39997	6.54396	6.65199	6.46341
759_OR5U1CDS_at	7.52021	7.41411	7.33182	7.43492	7.50262	7.31479	7.19406	7.26036	7.29603	7.24846	7.28678	7.23609	7.27355	7.24232	7.16468	7.11992
75_OR10G1PUTRP1_at	7.32418	7.15274	7.282	7.19763	7.18402	7.2679	7.42366	7.36934	7.25661	7.18775	7.20331	7.06396	7.16264	7.20742	7.17252	7.05356
760_OR6K5PUTRP1_at	6.14986	6.31892	6.26685	6.35396	6.26583	6.3153	6.10423	6.31428	6.19656	6.24071	6.2291	6.15283	6.14501	6.15844	6.15855	6.09145
761_OR6K5PUTRP2_at	8.47438	8.3704	8.40316	8.43646	8.29676	8.5185	8.44354	8.46277	8.35433	8.49499	8.34262	8.36035	8.44721	8.40192	8.57791	8.57982
762_OR6K5PCDS_at	7.03022	7.01223	7.0428	6.99582	6.96164	7.15554	7.01794	6.97519	7.03309	7.07612	7.14746	7.12963	7.06945	7.06613	7.19764	7.08604
763_OR5P1PCDSB_at	6.96077	6.85286	6.99432	6.97118	6.96586	6.86143	6.90344	6.99874	6.8437	6.97795	6.86586	6.82464	6.93444	7.03967	6.91104	6.86943
764_OR5P1PUTRP1_x_at	6.7101	6.5542	6.68681	6.60435	6.57791	6.73185	6.29309	6.49464	6.74547	6.41319	6.54145	6.58386	6.5082	6.53989	6.5528	6.43735
765_OR2C1UTRB_at	7.02422	7.24149	6.97286	7.20469	7.18417	6.93643	7.12485	7.05811	6.83125	7.29303	7.02052	6.9442	6.97888	6.9587	6.67194	6.84821
766_OR2C1UTRP1_at	7.66193	7.66442	7.30522	7.50043	7.6655	7.65387	7.50534	7.39682	7.34545	7.9939	7.61513	7.44978	7.2963	7.28317	7.42079	7.33959
767_OR2C1CDS_at	7.49154	7.0806	7.47459	7.16384	7.10991	7.32015	6.94923	7.10893	7.29432	6.99553	7.23654	7.46495	7.3118	7.35532	7.44302	7.47508
768_OR51F4PCDSB_at	6.89311	7.14093	6.99651	6.97872	7.03885	6.99465	7.31681	7.06399	6.84457	6.85563	6.87904	6.76155	6.81394	6.83552	6.72874	6.916
769_OR51F4PUTRP1_at	6.25796	6.31154	6.28434	6.41972	6.29155	6.35352	6.14986	6.19394	6.43177	6.19945	6.26076	6.38243	6.32741	6.25955	6.39491	6.29628
76_OR10G1PUTRP2_at	6.38292	6.3339	6.48563	6.46923	6.26263	6.35168	6.16126	6.26305	6.33981	6.33315	6.29918	6.36862	6.39491	6.35302	6.44663	6.29685
770_OR52J3UTRB_at	6.16061	6.36808	6.26608	6.46646	6.35168	6.35569	6.2291	6.06823	6.10693	6.23092	6.19238	6.26665	6.01809	6.09882	6.05744	6.10431
771_OR52J3UTRP1_at	7.44393	7.43976	7.52947	7.34146	7.39721	7.3434	7.04437	7.31495	7.45103	7.31501	7.34128	7.40941	7.33248	7.29846	7.54628	7.47134
772_OR52J3CDS_at	6.88755	6.87242	6.99271	6.97346	6.95523	6.90863	6.91755	6.91373	6.85559	6.96449	6.90162	6.90481	6.87242	6.8471	6.87449	6.80969
773_OR4G11PUTRP1_s_at	6.36535	6.41597	6.45421	6.41597	6.23042	6.34372	6.34913	6.26764	6.41943	6.2614	6.26038	6.1676	6.24145	6.20423	6.343	6.25881
774_OR4G11PUTRP2_s_at	7.16617	7.00707	7.10711	6.77722	6.9633	7.05153	6.70968	6.73683	7.0168	6.81304	6.92658	7.11252	6.98088	6.91452	7.31828	7.23608
775_OR4G11PCDS_s_at	7.1376	7.03799	7.24755	7.20131	7.0625	7.19407	7.16639	7.22663	7.25897	7.14764	7.13378	7.13181	7.15478	7.14674	7.0369	7.20657
779_OR4K2UTRP1_at	6.42478	6.44602	6.44477	6.44477	6.37186	6.38512	6.31932	6.16594	6.21206	6.13188	6.26601	6.13979	6.23315	6.20525	6.1558	6.20826
77_OR10G1PUTRP3_at	6.29768	6.55083	6.20808	6.48076	6.52878	6.16199	6.7553	6.257	6.22797	6.47599	6.42652	6.24291	6.28182	6.2625	5.98056	5.97311
780_OR4K2UTRP2_at	6.85846	6.77619	6.82532	6.77913	6.77061	6.95453	6.6861	6.80998	6.80968	6.65613	6.73918	6.8823	6.76419	6.77623	6.74484	6.83245
781_OR4K2CDS_at	7.20281	7.12235	7.2081	7.1642	7.08956	7.22663	6.9143	6.84597	7.33336	7.14774	7.19794	7.181	7.14185	7.13627	7.23454	7.28473
785_OR3A4UTRB_at	7.41141	7.21846	7.44153	7.29107	7.23116	7.46713	7.18947	7.37903	7.15241	7.02836	7.29762	7.4409	7.28807	7.42685	7.25851	7.15185
786_OR3A4UTRP1_at	6.80891	6.73182	6.86419	6.85657	6.7121	7.04574	6.57974	6.6977	6.75956	6.41943	6.64256	6.64939	6.71739	6.63848	6.65173	6.65214
787_OR3A4CDS_at	7.83357	7.53031	7.82018	7.45533	7.52975	7.83956	7.34438	7.63591	7.74568	7.50591	7.55805	7.77839	7.78321	7.68702	7.63691	7.66666
788_OR5H8PUTRP1_at	6.65633	6.70735	6.55913	6.69181	6.68416	6.53893	6.70347	6.67502	6.71552	6.54231	6.4906	6.58111	6.5354	6.59472	6.62304	6.69283
789_OR5H8PUTRP2_at	6.13534	6.16834	6.12859	6.09356	6.20335	6.1472	6.2398	6.12861	6.0241	6.10864	6.06385	6.00591	6.11196	6.04225	5.87455	5.89496
78_OR10G1PCDSG_at	6.51987	6.54514	6.44261	6.60867	6.51467	6.53753	6.55713	6.69807	6.43291	6.7237	6.57335	6.44907	6.52382	6.46298	6.26929	6.43215
790_OR5H8PCDS_at	5.7986	5.88602	5.81539	5.78791	5.94546	5.83539	5.74855	5.74855	5.90291	5.75228	5.70792	5.73555	5.76321	5.68223	5.69177	5.7381
791_OR10AG1UTRP1_at	5.83289	5.7394	5.69116	5.74985	5.74919	5.78241	5.60094	5.62685	5.54586	5.52572	5.64287	5.6746	5.65364	5.63098	5.65106	5.73698
792_OR10AG1UTRP2_at	6.34394	6.38023	6.34091	6.34658	6.31457	6.41885	6.06826	6.26058	6.24407	6.23608	6.18356	6.33745	6.33145	6.19617	6.28639	6.24668
793_OR10AG1CDS_at	7.10395	6.92729	7.12357	6.95375	6.94809	7.0535	6.96237	6.8684	6.98742	6.83715	6.97313	6.99627	6.85612	6.87894	7.08199	6.95958
794_OR4K17UTRP1_at	7.31792	7.07321	7.20065	7.26316	7.10089	7.2916	7.15856	7.19044	7.42126	7.2865	7.35477	7.2112	7.19682	7.2625	7.28566	7.20158
795_OR4K17UTRP2_at	6.97137	7.04621	6.90552	7.12042	7.13254	7.00622	7.04544	6.9668	6.77708	7.32236	6.95261	6.75697	6.85718	6.74575	6.7424	6.68139
796_OR4K17CDS_at	7.04375	7.10478	7.11798	7.05065	7.15465	7.02531	7.15695	7.26337	7.19078	7.28652	7.09025	7.09027	7.24479	7.0949	7.19914	7.14385
797_OR5AC2CDSP_at	6.68678	6.66237	6.714	6.79168	6.73965	6.70044	6.73316	6.78712	6.65214	6.61966	6.58611	6.62933	6.76256	6.76392	6.56421	6.85237
798_OR5AC2UTRP1_at	6.75115	6.62258	6.80199	6.72023	6.79817	6.86415	6.85282	6.80049	7.10812	6.46308	6.68222	6.64822	6.64208	6.75047	6.49863	6.57919
799_OR8B1PCDSP_at	8.12958	8.11287	8.18517	8.05586	8.07728	8.14338	7.95883	8.0519	8.11955	8.05567	8.07127	7.97678	8.3143	8.28073	8.16846	8.20081
79_OR10G3UTRP1_at	8.82968	9.04411	8.79395	9.14152	8.96966	8.92778	9.06722	9.50083	9.36014	9.42209	8.96733	9.04344	8.89075	8.93641	8.89569	8.79725
7_OR51A5PUTRP2_at	7.00169	6.70614	6.8386	6.79119	6.89482	6.87351	6.61389	6.76906	6.7602	6.69704	6.76906	6.87333	7.00212	6.89305	6.77075	6.89305
800_OR8B1PUTRP1_at	6.32093	6.38436	6.47898	6.32063	6.31691	6.46466	6.11975	6.22357	6.23065	6.25786	6.29104	6.32142	6.37455	6.28944	6.30734	6.40739
804_OR1L3UTRB_at	6.7388	6.82584	6.71627	6.75164	6.80436	6.7035	6.52467	6.6547	6.68644	6.56847	6.62714	6.5144	6.53865	6.57492	6.67445	6.58719
805_OR1L3UTRP1_at	6.06852	6.22419	6.09967	6.19424	6.21945	6.18536	6.21428	6.09023	6.1114	6.09383	6.05727	6.16126	6.04266	5.98262	6.02394	6.02971
806_OR1L3CDS_at	7.69579	7.5937	7.80008	7.55295	7.63092	7.68632	7.46104	7.53954	7.70405	7.60463	7.62136	7.78868	7.59011	7.57638	7.7331	7.67791
807_OR5H3PUTRP1_at	6.50275	6.47809	6.46199	6.52552	6.39567	6.4578	6.31333	6.35722	6.37471	6.26972	6.32019	6.34178	6.33458	6.26413	6.42348	6.36257
808_OR5H3PUTRP2_at	6.84022	6.80612	6.68995	6.7512	6.73184	6.70717	6.65373	6.71299	6.71543	6.69597	6.6174	6.60112	6.68955	6.64517	6.7367	6.79348
809_OR5H3PCDS_at	6.8371	6.96452	6.784	6.85406	6.89482	6.76785	7.21154	7.05193	6.85007	6.83517	6.72187	6.71745	6.88874	6.78106	6.68256	6.6453
80_OR10G3UTRP2_at	7.15628	7.33645	7.25408	7.31836	7.18746	7.27308	7.67187	7.45955	7.2493	7.54848	7.23366	7.21808	7.11597	7.27784	7.04912	7.07508
810_OR52N2CDSP_at	6.82932	6.80641	6.77479	6.74609	6.74728	6.77964	6.56827	6.67964	6.82906	6.6302	6.73269	6.78815	6.60245	6.73478	6.70321	6.81762
811_OR52N2UTRP1_at	6.93772	6.79225	6.76258	6.71942	6.79416	6.91196	6.70968	6.84894	6.75479	6.73023	6.77872	6.67693	6.6607	6.66368	6.89824	6.95817
812_OR12D2CDSP_at	7.03062	6.8942	6.86419	6.87036	6.85062	6.98818	6.67182	6.79961	7.04914	7.11625	6.87168	6.90489	6.96191	6.90124	6.95684	6.91398
813_OR12D2UTRP1_at	6.90876	6.89511	7.06967	6.89306	7.08888	6.89643	6.83121	6.89338	6.85738	6.86602	6.88795	6.82451	6.86324	6.95345	6.82124	6.79684
814_OR51N1PUTRB_at	7.60858	7.57526	7.47112	7.73433	7.45898	7.51191	7.60044	7.46047	7.49715	7.61857	7.50745	7.38532	7.58009	7.39903	7.46265	7.48924
815_OR51N1PUTRP1_at	7.14762	7.11986	7.06967	7.12764	7.04619	7.0543	7.03667	6.79495	7.10868	7.11131	7.08378	7.01934	6.84823	7.04222	7.00291	7.05059
816_OR51N1PCDS_at	7.62361	7.7934	7.68815	7.69116	7.61869	7.59345	7.71655	7.85248	7.58696	7.67294	7.71971	7.64955	7.55126	7.56086	7.56073	7.68138
81_OR10G3UTRP3_at	7.5618	7.53237	7.74776	7.68878	7.54147	7.54361	7.57592	7.43769	7.5802	7.42938	7.47188	7.57524	7.59521	7.50748	7.54872	7.70301
823_OR5T2UTRB_at	7.03436	7.16155	6.91569	7.10514	7.14076	6.99433	7.00407	6.85282	6.90728	7.02735	6.95865	6.8942	6.85859	6.96884	7.0121	6.68627
824_OR5T2UTRP1_at	6.83884	6.75695	6.68372	6.67247	6.7424	6.66364	6.46552	6.54669	6.86758	6.50977	6.73269	6.71359	6.6785	6.62935	6.6128	6.56134
825_OR5T2CDS_at	7.24924	6.9781	7.25334	7.09889	6.99812	7.16541	6.94652	6.97206	7.29144	6.99046	7.05931	7.15847	7.15669	7.0423	7.28924	7.35029
826_OR4C1PUTRP1_at	6.42109	6.39594	6.44077	6.47134	6.38696	6.35351	6.26859	6.2169	6.24703	6.31254	6.36146	6.25396	6.31788	6.2427	6.38443	6.46203
827_OR4C1PUTRP2_at	5.96814	5.9301	6.09615	6.06609	5.97639	6.16097	5.93264	5.96051	5.98767	5.83492	6.01151	6.05906	6.00285	6.04351	6.09833	6.12692
828_OR4C1PCDS_at	7.48093	7.2663	7.42259	7.34079	7.21499	7.39182	7.06532	7.21396	7.48966	7.1099	7.34595	7.49013	7.39673	7.45254	7.4604	7.4119
829_OR52M1UTRB_at	6.79921	6.88066	6.82892	6.84967	6.76293	6.76909	6.84792	6.6831	6.71591	6.73246	6.72217	6.58144	6.72171	6.67902	6.71417	6.49022
82_OR10G3CDSG_at	7.37359	7.28289	7.38155	7.30309	7.23663	7.266	7.17107	7.18442	7.20941	7.21191	7.23679	7.23591	7.16112	7.17323	7.21094	7.22324
831_OR52M1CDS_at	8.24863	8.04519	8.00404	8.04274	7.98532	8.0324	7.68532	7.88078	8.21702	7.89425	8.09076	8.09242	7.86918	7.88681	8.03695	8.39499
832_OR52A4CDSP_at	7.37464	7.50468	7.34338	7.49819	7.36495	7.30036	7.37555	7.33019	7.35937	7.23979	7.3528	7.37624	7.21629	7.23337	7.25656	7.28578
833_OR52A4UTRP1_at	5.94525	5.95013	5.94161	5.87026	5.88328	5.97404	5.68432	5.8182	5.81206	5.78896	5.76686	5.82873	5.85188	5.76887	5.8823	5.79132
834_OR5J7PUTRP1_at	6.17978	6.25143	6.22561	6.08243	6.22561	6.20286	5.94047	6.00743	6.02208	6.10056	5.93101	5.89844	6.01933	5.90029	5.88952	6.02301
835_OR5J7PUTRP2_at	6.47657	6.35168	6.37457	6.26728	6.31678	6.40938	6.2823	6.21517	6.30092	6.22627	6.2572	6.28035	6.30374	6.44684	6.39421	6.39384
836_OR5J7PCDS_at	6.28232	6.20238	6.2668	6.21998	6.19189	6.19359	6.23847	6.18051	6.14908	6.0633	6.03493	6.16248	6.18746	6.14599	6.15218	6.17572
837_OR5B12CDSB_at	6.9856	7.12584	7.01309	7.08418	6.9998	6.84831	6.80037	6.86536	6.90954	7.04443	7.04046	6.94935	6.89004	7.03549	6.94935	6.92417
838_OR5B12UTRP1_at	6.71425	6.70782	6.84334	6.82011	6.831	6.68209	6.64626	6.68996	6.80918	6.70193	6.68278	6.72831	6.7703	6.72993	6.76813	6.80629
839_OR6T1CDSB_at	7.06352	6.84967	7.09137	6.90412	7.02078	7.0483	6.80213	6.93404	6.83867	6.79231	6.98331	7.22536	7.00017	6.91925	7.22011	7.20146
83_OR52H1UTRP1_at	6.88939	6.8323	6.98464	6.95982	6.85821	6.93271	6.68806	6.7202	6.76914	6.71668	6.93235	6.81479	6.86579	6.80141	7.04444	7.03202
840_OR6T1UTRP1_at	7.16491	7.19137	7.12756	7.19311	7.21924	7.18188	7.28061	7.03558	7.02528	7.1746	7.19794	7.1853	6.97613	6.98719	7.01554	7.1263
841_OR5AC4PUTRP1_at	6.91244	7.08586	6.87741	7.14102	7.042	6.8818	7.04212	6.90741	6.92489	7.01434	6.95388	6.95084	6.9661	6.73932	6.88368	6.8496
842_OR5AC4PUTRP2_at	7.68694	7.67639	7.81048	7.70876	7.76589	7.63383	7.09176	7.44637	7.58696	7.48023	7.59825	7.77325	7.69352	7.53699	7.66833	7.70707
843_OR5AC4PCDS_at	6.33393	6.25502	6.29865	6.23277	6.26371	6.21906	6.12031	6.22798	6.23687	6.28164	6.1963	6.37112	6.17865	6.02135	6.29288	6.24968
844_OR5D16UTRB_at	5.93467	5.87856	5.94251	5.84837	5.92432	5.95633	5.71524	5.71777	5.80016	5.68591	5.84293	5.73199	5.87945	5.68699	5.76838	5.91017
846_OR5D16CDS_at	6.69194	6.79335	6.82137	6.75526	6.80699	6.82201	6.63185	6.78981	6.70176	6.73162	6.68936	6.63867	6.73991	6.70808	6.71355	6.65869
847_OR52Z1PUTRP1_at	5.96743	6.03883	6.05868	5.93839	5.96348	6.13542	5.9061	5.97808	5.77486	5.93388	5.82248	5.97193	5.90669	5.9916	5.80966	5.79742
848_OR52Z1PUTRP2_at	5.98328	5.98328	5.99247	5.92348	6.01141	5.94941	5.77782	5.81974	5.88005	5.88176	5.91427	5.83235	5.7871	5.78342	5.89184	5.85623
849_OR52Z1PCDS_at	7.69493	7.38035	7.62571	7.47662	7.45861	7.61097	7.49359	7.56433	7.68562	7.41881	7.46816	7.6322	7.63246	7.60288	7.85948	7.69361
84_OR52H1UTRP2_at	6.79392	6.84975	6.70584	6.80774	6.84019	6.95613	6.76622	6.60961	6.66416	6.73844	6.74169	6.75895	6.6495	6.75568	6.8546	6.69537
850_OR8D2CDSB_at	7.42862	7.42626	7.61594	7.38988	7.4669	7.55587	7.04437	7.32452	7.548	7.27984	7.31519	7.5509	7.33453	7.32222	7.37387	7.47373
851_OR8D2UTRP1_at	7.14627	7.12567	7.22245	7.22854	7.27233	7.09934	7.21426	7.15929	7.14213	7.20028	7.2215	7.10008	7.2334	7.08732	7.02056	6.97591
852_OR5M5PUTRP1_at	6.68879	6.73437	6.79395	6.64739	6.59663	6.84188	6.46101	6.73493	6.66353	6.51345	6.60228	6.5963	6.67076	6.65849	6.68191	6.77567
853_OR5M5PUTRP2_at	7.12457	7.16833	7.17419	7.15317	7.21007	7.15317	7.03946	6.99155	7.10699	7.09176	7.03946	7.09176	7.15164	7.14176	7.24383	7.13314
854_OR5M5PCDS_at	7.2127	7.30369	7.32942	7.35485	7.14334	7.43196	7.01381	7.18781	7.18164	7.13261	7.2272	7.21239	7.20555	7.12165	7.22602	7.13884
855_OR6C1UTRP1_at	6.24463	6.22034	6.23718	6.07544	6.09899	6.05287	5.96513	5.9391	6.19881	5.97335	6.01715	6.10711	5.96367	6.03837	6.08264	6.02659
856_OR6C1UTRP2_at	6.05826	6.09304	5.96409	5.94843	6.12671	6.16434	6.08496	5.94326	5.81739	6.04421	5.94002	5.68877	6.06295	6.00598	5.8561	5.80789
857_OR6C1CDS_at	6.99294	7.01387	7.01868	6.95975	6.90759	6.74371	6.58707	6.66394	6.82364	6.88667	6.84981	6.92816	6.78878	6.76898	6.92798	6.99359
858_OR51J1UTRB_at	6.96578	7.03549	6.88518	6.99362	7.05851	6.96735	6.85831	6.8108	6.90519	7.09589	7.04023	6.88485	6.79911	6.94176	6.81927	6.73294
859_OR51J1UTRP1_at	7.10381	7.13927	6.99297	7.13955	7.09907	7.18902	7.09318	7.09863	7.02408	7.05119	7.08143	6.90757	6.9992	6.94262	7.01204	6.98855
85_OR52H1UTRP3_at	7.1558	7.17454	7.1954	7.32023	7.30639	7.17455	6.91794	6.88182	7.24976	7.07129	7.26779	7.12199	7.16514	7.12714	7.11365	7.19238
860_OR51J1CDS_at	6.58496	6.39315	6.53179	6.50602	6.42471	6.60874	6.40859	6.44355	6.43137	6.42097	6.39463	6.4672	6.43422	6.3762	6.43606	6.58254
864_OR4C46UTRB_at	6.15218	6.15218	6.00416	6.00887	6.18623	6.28115	5.84859	5.84634	5.98935	5.88029	5.92753	5.86455	5.87519	5.95879	5.9317	5.82562
864_OR4C46UTRB_s_at	6.61074	6.59828	6.63421	6.52839	6.6217	6.52839	6.65568	6.72068	6.55505	6.53972	6.46474	6.49701	6.76779	6.65738	6.61213	6.40716
865_OR4C46UTRP1_at	6.73449	6.89817	6.94766	6.95236	6.98319	7.10008	6.95644	7.06119	6.83772	6.95458	6.91516	6.8102	7.22763	7.03823	6.87687	6.75542
865_OR4C46UTRP1_s_at	7.2234	7.25236	7.56986	7.25517	7.17769	7.32042	7.14284	7.26232	7.33675	7.28063	7.28536	7.25332	7.4206	7.32867	7.29527	7.16821
866_OR4C46CDS_s_at	8.07124	8.02774	8.07124	7.89715	7.92216	7.97792	7.91045	7.90105	7.98406	7.87506	7.83298	7.90756	7.99041	7.9571	8.02254	8.02538
867_OR10K2UTRP1_at	6.66792	6.57951	6.73181	6.75983	6.8105	6.72329	6.82474	6.67406	6.73969	6.812	6.61848	6.68742	6.67049	6.74733	6.82591	6.53144
868_OR10K2UTRP2_at	6.4472	6.35334	6.3657	6.36057	6.39002	6.46454	6.42685	6.45245	6.22379	6.3466	6.33974	6.34714	6.34593	6.51356	6.39656	6.30372
869_OR10K2CDS_at	7.30862	6.92537	7.2062	6.98489	7.1277	7.16378	6.99226	7.23449	6.99229	6.89123	6.98435	7.10738	7.05566	7.11653	6.96406	7.17956
86_OR52H1CDSG_at	8.02441	7.98939	8.25631	8.02337	7.94881	8.01897	7.94509	7.91904	8.02984	8.05435	7.91236	8.09271	7.90553	7.95526	7.94634	8.02024
870_OR52E3PCDSB_at	7.93006	8.16862	7.91167	8.19036	8.18281	7.95621	8.38418	8.19668	8.17528	8.29083	8.12312	7.99975	8.05232	8.03268	8.09442	8.10246
871_OR52E3PUTRP1_at	6.58408	6.64284	6.67339	6.61645	6.6509	6.68914	6.68258	6.6006	6.53686	6.64109	6.55125	6.66163	6.53366	6.68972	6.64576	6.51596
872_OR5H2UTRP1_at	6.79915	6.90291	6.95342	6.81288	6.79926	6.96135	6.60534	6.70419	6.78945	6.84851	6.84723	6.95332	6.94106	6.79571	6.68965	6.71043
873_OR5H2UTRP2_at	7.21766	7.09077	7.21295	7.06825	7.13271	7.25109	6.77144	6.85223	7.25294	6.86993	7.10741	7.46286	7.08049	7.10693	7.21133	7.26002
874_OR5H2CDS_at	6.30313	6.29155	6.39447	6.41594	6.39082	6.30701	6.34978	6.11766	6.30509	6.26092	6.24923	6.25826	6.2401	6.16048	6.27371	6.14912
875_OR5H1UTRP1_at	6.23238	6.35049	6.14851	6.32144	6.3339	6.25877	6.16426	6.14501	6.05751	6.13785	6.1153	6.02483	6.15965	6.35673	6.20234	6.13274
876_OR5H1UTRP2_at	6.28928	6.19602	6.11404	6.3159	6.28334	6.07866	6.03853	5.99786	6.06775	6.00079	6.14514	6.04979	6.13596	6.05371	6.10575	6.09553
877_OR5H1CDS_at	5.78572	5.86381	5.87541	5.9053	5.84173	5.70966	5.60363	5.61218	5.72732	5.6823	5.60637	5.60417	5.57447	5.70525	5.7105	5.65485
878_OR6C69PUTRP1_at	5.59045	5.72462	5.6799	5.78276	5.85112	5.67496	5.52584	5.6451	5.56141	5.5322	5.77274	5.57168	5.51634	5.44415	5.63657	5.48395
879_OR6C69PUTRP2_at	6.98679	7.11999	6.98868	7.18498	7.24891	6.96771	7.05669	6.9571	6.99242	6.90464	7.10467	7.05722	6.78605	6.87432	6.85358	6.92665
87_OR8H3UTRP1_at	5.94508	5.93997	5.88479	5.96819	5.97756	5.92513	5.83245	5.69837	5.91298	5.82926	5.82674	5.7747	5.70567	5.8147	5.91086	5.93676
880_OR6C69PCDS_at	7.0659	7.08486	7.15589	7.15623	7.10694	7.04491	7.08069	6.97846	7.22188	7.06495	7.0789	7.12347	7.02329	7.09954	7.03384	6.94576
881_OR7E5PCDSB_at	7.18264	7.19292	7.08473	7.26317	7.24945	7.07958	7.11603	7.06269	7.30089	7.02234	7.16458	7.03062	7.09505	7.08362	7.22201	6.9713
882_OR7E5PUTRP1_at	5.83289	5.80267	5.85925	5.80898	5.9334	5.85347	5.82794	5.70704	5.72187	5.86483	5.76081	5.77236	5.72573	5.691	5.77551	5.61676
883_OR52A5UTRP1_at	7.17522	7.15482	7.28734	7.27581	7.15348	7.22385	7.01854	7.14167	7.31406	7.36584	7.17861	7.17856	7.1444	7.17468	7.14167	7.09498
884_OR52A5UTRP2_at	6.89482	6.88335	6.84967	6.83073	6.93967	6.80016	6.75752	6.74898	6.73008	6.67335	6.73792	6.73509	6.88852	6.77444	6.68629	6.74898
885_OR52A5CDS_at	6.89653	6.88281	6.94429	6.92396	6.85804	6.95647	6.98434	6.8894	6.70878	6.95702	6.90874	6.88498	6.84668	6.76217	6.86688	6.83831
886_OR5W2UTRP1_at	7.49842	7.47496	7.49373	7.57951	7.5677	7.42586	7.60223	7.52179	7.52844	7.67193	7.49583	7.38337	7.42489	7.47538	7.34273	7.39385
887_OR5W2UTRP2_at	7.10678	6.79576	7.04532	6.92589	7.05586	7.0229	6.73655	6.82168	7.0535	6.86335	6.83852	7.00809	6.96011	6.99964	7.20564	7.01453
888_OR5W2CDS_at	6.97428	7.10434	7.00691	7.25443	7.14709	7.03394	7.53816	7.22895	7.10609	7.30582	7.14211	7.09979	6.96841	7.07935	7.08472	7.01143
889_OR2AT4UTRB_at	6.20505	6.16501	6.29246	6.31763	6.19543	6.34492	6.15963	6.15112	6.15876	6.12513	6.15544	5.99186	6.22557	6.17574	6.13378	6.15353
88_OR8H3UTRP2_at	6.35595	6.40583	6.46975	6.40808	6.45783	6.42555	6.27387	6.25361	6.5523	6.3699	6.41691	6.37015	6.06835	6.20348	6.276	6.35236
890_OR2AT4UTRP1_at	6.53907	6.58246	6.58496	6.55203	6.47661	6.45735	6.56599	6.53798	6.47508	6.60775	6.38308	6.54609	6.46551	6.51264	6.5322	6.53798
891_OR2AT4CDS_at	7.22443	7.32569	7.32595	7.18908	7.30765	7.35083	7.31283	7.3446	7.31004	7.26088	7.23282	7.19166	7.33452	7.31573	7.20946	7.06681
892_OR10J5UTRB_at	6.88773	6.96144	7.00722	6.95076	7.03695	7.02008	6.79233	6.94839	6.98565	6.8911	6.8731	6.88639	6.96346	6.93463	6.82585	6.85212
893_OR10J5UTRP1_at	6.08853	6.26083	6.22115	6.19254	6.28078	6.25801	6.15651	6.19059	6.65741	5.99276	6.14309	6.08913	6.16109	6.13557	6.1898	6.10647
894_OR10J5CDS_at	7.36632	6.93373	7.30241	7.01356	7.07938	7.2201	6.71452	6.91835	7.14658	6.85338	7.10022	7.18085	7.09036	7.05777	7.21593	7.21504
895_OR2L3UTRB_at	5.83027	5.93627	5.90622	5.86309	5.9375	5.94642	5.73276	5.80298	5.75107	5.65746	5.77811	5.80373	5.80832	5.82288	5.81286	5.73645
896_OR2L3UTRP1_at	6.82108	6.79818	6.75556	6.7811	6.86309	6.83085	6.6243	6.82971	6.74223	6.63822	6.77673	6.70053	6.76695	6.73996	6.82066	6.67614
897_OR2L3CDS_s_at	6.4246	6.24011	6.40337	6.35241	6.21955	6.35279	6.14683	6.26043	6.21972	6.10463	6.28381	6.36727	6.38654	6.29016	6.4293	6.57084
898_OR10J4PUTRB_at	7.0931	7.08573	7.25851	7.24658	7.04529	7.21719	7.06005	7.17505	7.14429	7.17319	7.06312	7.24305	7.15039	7.19716	7.16856	7.20236
899_OR10J4PUTRP1_at	6.91578	6.94949	6.92405	6.81042	6.90518	6.98576	6.83589	6.8292	6.97537	6.93458	6.83044	6.84664	6.86753	6.87455	6.97883	7.02196
89_OR8H3UTRP3_at	6.96308	6.78721	6.92029	6.79332	6.90336	6.8811	6.8807	6.9267	6.76626	6.77	6.79061	6.72343	6.78073	6.91914	6.75958	6.6939
8_OR51A5PUTRP3_at	5.91728	5.96578	5.9299	5.90087	5.87405	5.97653	5.68506	5.71373	5.96155	5.75521	5.74568	5.86478	5.77025	5.80995	5.87141	5.87351
900_OR10J4PCDS_at	7.24836	7.19201	7.3134	7.17729	7.16491	7.21594	6.84054	7.17711	7.15537	7.16399	7.20134	7.31055	7.12683	7.14588	7.29585	7.3407
901_OR8G3PCDSB_at	6.08858	6.12933	6.13913	6.13106	6.07669	6.06327	5.97213	6.04375	6.00338	6.0454	6.23165	6.1318	6.06803	6.01798	5.93936	6.02408
902_OR8G3PUTRP1_at	6.38244	6.4941	6.32498	6.36623	6.46373	6.40656	6.41699	6.39994	6.30125	6.22114	6.23408	6.41857	6.17599	6.26306	6.20736	6.21988
903_OR4K1UTRB_at	6.17362	6.17362	6.29777	6.18712	6.15405	6.19419	6.13132	5.99771	6.14174	6.11196	6.09909	6.09539	5.98597	6.09168	6.1781	5.9985
904_OR4K1UTRP1_at	6.78902	6.81001	6.73952	6.76792	6.73952	6.78864	6.8286	6.7699	6.66204	6.74608	6.75916	6.66542	6.63063	6.81346	6.66611	6.71738
905_OR4K1CDS_at	7.03667	7.10601	7.10168	6.99247	7.22561	7.07322	6.8704	6.95901	7.09254	6.91237	7.02655	7.06869	6.89795	6.92282	7.06071	7.00894
906_OR10H3CDSP_at	6.56986	6.48473	6.57043	6.54212	6.52878	6.4328	6.44303	6.35626	6.46055	6.37135	6.47768	6.45563	6.37556	6.39676	6.42348	6.51813
907_OR10H3UTRP1_at	7.54116	7.5742	7.5259	7.59702	7.6837	7.63574	7.51306	7.6132	7.65714	7.57019	7.54666	7.45355	7.54856	7.56578	7.41897	7.33669
908_OR6C75UTRP1_at	8.53856	8.90094	8.29644	8.77698	8.89124	8.63175	9.54185	8.93073	8.37716	8.9317	8.82308	8.3538	8.60029	8.48537	8.13269	8.26318
909_OR6C75UTRP2_at	6.42097	6.49968	6.47853	6.46854	6.58676	6.41942	6.37384	6.3673	6.51879	6.28414	6.43935	6.49985	6.34631	6.2621	6.30385	6.28355
910_OR6C75CDS_at	7.20704	7.30963	7.08392	7.09099	7.2611	7.13083	7.00089	7.317	6.97139	7.24867	7.11981	6.94404	7.06247	7.00618	7.1368	7.09426
911_OR11H4CDSB_at	7.47287	7.40202	7.63164	7.4947	7.45712	7.47952	7.45686	7.55261	7.69019	7.43604	7.41228	7.58487	7.46927	7.4298	7.61454	7.58125
912_OR11H4UTRP1_at	6.92776	7.02423	7.07755	7.12816	7.11631	7.12855	6.86535	6.8973	6.85543	6.97291	7.07984	6.99671	7.0591	7.03761	6.9383	6.93611
913_OR4F28PCDSB_s_at	6.24594	6.16398	6.28113	6.37381	6.27902	6.24476	6.03489	6.26082	6.45837	6.11369	6.44753	6.43117	6.03366	6.05744	6.0675	6.07821
914_OR4F28PUTRP1_x_at	6.12987	6.26514	6.13718	6.20738	6.2383	6.10678	6.00386	5.98608	6.03528	6.05033	6.11687	6.15512	6.03	5.99414	6.19313	6.19815
916_OR4F8PUTRP1_x_at	5.91243	5.73693	5.82541	5.77061	5.90237	5.85798	5.62949	5.63258	5.88273	5.54989	5.8053	5.8481	5.58919	5.65123	5.67615	5.7806
917_OR4F1PUTRP1_s_at	6.28507	6.16323	6.11129	6.12743	6.11136	6.18328	6.087	6.00305	6.15329	5.95703	6.15365	6.02549	5.90464	6.04276	6.05095	5.91631
918_OR4F1PUTRP2_x_at	5.90309	5.87732	5.97473	5.93427	5.94251	5.90591	5.66413	5.85557	6.17829	5.83492	5.93794	5.93184	5.79363	5.6728	5.82675	5.97217
91_OR5AV1PUTRP1_at	6.43614	6.45019	6.41157	6.3028	6.24546	6.37408	6.25369	6.28143	6.16316	6.27742	6.21323	6.174	6.26282	6.30293	6.37135	6.33084
921_OR4F7PUTRP1_x_at	6.78571	6.63421	6.7825	6.75434	6.72568	6.72397	6.51003	6.67365	7.0785	6.53182	6.78614	6.89596	6.84751	6.62916	6.83245	6.62088
923_OR4F2PUTRP2_x_at	5.99815	5.96578	5.92785	5.89758	5.94204	5.78107	5.65213	5.67462	5.86199	5.68764	5.92575	5.89946	5.76809	5.73605	5.78501	5.71629
924_OR4F2PCDS_s_at	7.60241	7.39393	7.55336	7.39221	7.40402	7.45647	7.25441	7.34867	7.41583	7.31976	7.41111	7.53167	7.3692	7.42718	7.58799	7.62201
926_OR4F21UTRP1_x_at	6.13111	5.97893	5.99132	5.866	5.92504	6.01307	5.74594	5.74024	5.94787	5.77133	5.93617	6.04031	5.8076	5.74691	5.67615	5.81498
928_OR4F29UTRP1_x_at	5.9953	5.80711	5.92155	5.86733	5.79874	5.90415	5.63219	5.63658	5.75709	5.60261	5.76718	5.8649	5.73202	5.68319	5.6814	5.70357
92_OR5AV1PUTRP2_at	6.71579	6.72674	6.86667	6.76377	6.70657	6.7627	6.88761	6.84783	6.76262	7.03257	6.74775	6.67532	6.62457	6.64333	6.58635	6.51931
930_OR4F16UTRP1_x_at	5.95493	5.89885	5.94153	5.90108	5.88941	5.90381	5.62034	5.64645	5.81856	5.66237	5.87575	5.92661	5.75705	5.64537	5.80387	5.80878
932_OR4F3UTRP1_x_at	6.01329	5.90613	5.79432	5.89299	5.94587	5.84472	5.60989	5.652	5.83909	5.60735	5.91141	5.83505	5.70081	5.73548	5.78642	5.79133
933_OR2A2UTRB_at	6.33944	6.23414	6.25445	6.20586	6.25536	6.27344	6.10363	6.18338	6.19861	6.13601	6.2426	6.23365	6.31183	6.19866	6.26303	6.07068
934_OR2A2UTRP1_at	6.35174	6.22087	6.32648	6.33507	6.22997	6.34954	6.34794	6.33049	6.2266	6.26842	6.16877	6.28196	6.10339	6.26973	6.2252	6.1203
935_OR2A2CDS_at	6.1847	6.08269	6.12623	6.18322	6.02277	6.07506	5.91304	5.90312	6.08548	5.99453	6.06471	6.1401	5.97625	5.99237	6.12315	6.01159
936_OR2M3CDSB_at	6.10393	6	6.03225	5.96514	5.94263	6.26298	5.80404	5.79165	7.53642	5.87364	6.12562	5.98812	5.74397	5.81531	5.78417	5.76601
936_OR2M3CDSB_s_at	6.26631	6.31591	6.30948	6.20321	6.20013	6.42757	6.10987	6.14135	6.07138	6.15512	6.26863	6.27598	6.25357	6.24891	6.44848	6.37345
937_OR2M3UTRP1_at	6.68733	6.66297	6.74674	6.63194	6.68093	6.64162	6.48738	6.68445	6.69481	6.57432	6.67106	6.73782	6.56792	6.66734	6.48962	6.64624
938_OR52H2PUTRP1_at	6.15862	6.11281	6.05088	6.03514	6.23122	6.28746	6.31818	6.12069	5.9667	6.02897	6.04173	6.07727	6.09969	6.08699	5.88419	5.96339
939_OR52H2PUTRP2_at	6.52239	6.45916	6.39419	6.45207	6.48918	6.51153	6.27337	6.30229	6.48966	6.42545	6.39491	6.31874	6.26992	6.44008	6.60366	6.45091
93_OR5AV1PUTRP3_at	5.99157	5.98234	6.0292	6.04439	5.91871	5.95616	5.9381	5.85357	5.96312	5.86822	5.82177	5.80777	5.93994	6.02177	5.86377	5.98044
940_OR52H2PCDS_at	8.03364	7.90602	8.04071	7.9299	8.10969	8.07536	7.87237	7.87408	7.87689	7.90051	7.87673	7.95276	7.92919	7.86001	7.79034	7.82292
944_OR10R2UTRP1_at	7.2047	7.14502	7.21791	7.09166	7.17659	7.21174	7.1484	7.13595	7.22918	7.06383	7.13926	7.09693	7.16467	7.2476	7.11936	7.06955
945_OR10R2CDSG_s_at	7.79889	7.87128	7.938	7.73803	7.59031	7.79325	7.5125	7.77674	7.69414	7.82411	7.71134	7.75891	7.64405	7.72123	7.86438	7.83845
946_OR52A1UTRP1_at	6.25723	6.3298	6.36088	6.35845	6.16886	6.2854	6.1334	6.26794	6.15302	6.15431	6.14076	6.24737	6.24401	6.27129	6.18946	6.23366
947_OR52A1CDSG_at	7.43684	7.34705	7.51235	7.26318	7.40898	7.48916	7.32026	7.50919	7.52944	7.24635	7.32472	7.48847	7.49395	7.38566	7.45293	7.52568
948_OR5B3UTRP1_at	7.29161	7.41222	7.31439	7.46492	7.51139	7.3393	7.57434	7.42388	7.33183	7.22721	7.346	7.26566	7.19934	7.30785	7.1407	7.3238
949_OR5B3CDSG_at	6.9048	6.92517	6.90353	6.97492	6.97492	6.90608	6.74883	6.74175	6.8304	6.70242	6.74104	6.8823	6.82248	6.75354	6.83245	6.99983
94_OR5AV1PCDSG_at	6.19546	6.27342	6.22561	6.21985	6.36273	6.12883	6.13237	6.18821	6.20749	6.11104	6.19735	6.07678	6.13564	6.18383	6.41836	6.16834
950_OR2L1PUTRP1_at	5.90503	5.935	5.96963	5.85798	5.9923	6.01233	5.78843	5.8641	5.69178	5.78914	5.88381	5.95055	5.9422	5.74743	5.71828	5.73247
951_OR2L1PCDSG_at	7.46062	7.52526	7.40835	7.16527	7.12885	7.37826	6.80065	7.18987	7.26861	7.31779	7.23312	7.1546	7.17009	7.46137	7.2239	7.16154
952_OR5BF1UTRP1_at	7.00863	7.09201	7.09546	7.19914	7.13057	7.02176	7.03209	6.96433	6.94152	7.02242	7.1481	7.00444	6.88285	6.98902	6.86339	7.03699
953_OR5BF1CDSG_at	7.68686	7.45598	7.71907	7.52176	7.40986	7.53867	6.99466	7.21811	7.40371	7.1666	7.31793	7.58334	7.4948	7.49609	7.80774	7.77238
954_OR2W4PUTRP1_at	6.55459	6.63263	6.34505	6.5123	6.47753	6.44176	6.83899	6.56291	6.37238	6.51859	6.46819	6.31332	6.43883	6.57549	6.24525	6.20014
955_OR2W4PCDSG_at	7.71858	7.79045	7.84218	7.94162	7.75016	7.84026	7.6378	7.71662	7.8429	7.53746	7.6558	7.65712	7.62943	7.78374	7.65712	7.88018
956_OR4A45PUTRP1_at	5.91268	6.0855	5.98593	6.02809	6.06041	5.95997	6.03334	5.93345	5.88995	5.96554	5.9219	5.93994	5.88306	6.00102	5.88214	5.96997
957_OR4A45PCDSG_at	6.477	6.52878	6.53444	6.51166	6.62903	6.46182	6.52594	6.38779	6.44473	6.5007	6.40107	6.3965	6.40766	6.49883	6.31646	6.32503
958_OR51I1UTRP1_at	7.39834	7.40603	7.37542	7.42251	7.33295	7.36704	7.57003	7.31653	7.29169	7.35102	7.31912	7.3148	7.34868	7.28036	7.32159	7.22602
959_OR51I1CDSG_at	7.67743	7.70632	7.64822	7.7322	7.75043	7.72919	7.56097	7.80873	7.89727	7.78854	7.626	7.73251	7.88473	7.80591	7.62518	7.79395
95_OR52R1UTRP1_at	6.35259	6.22561	6.29672	6.31421	6.36014	6.33914	6.27146	6.08057	6.21553	6.20188	6.21249	6.11174	6.09558	6.18291	6.2237	6.22732
960_OR5AX1UTRP1_at	6.6159	6.57633	6.6865	6.54553	6.62077	6.58792	6.52357	6.39854	6.42933	6.50416	6.5645	6.54282	6.55138	6.49218	6.36227	6.35767
961_OR5AX1CDSG_at	7.01391	6.90689	7.03034	7.03591	6.87163	7.00554	6.79702	6.94593	6.81454	6.97404	6.97698	7.0296	6.96913	6.97804	7.18175	7.06351
962_OR56B4UTRP1_at	6.40392	6.36046	6.44628	6.54931	6.45121	6.42986	6.36687	6.36653	6.37029	6.38014	6.36245	6.32797	6.37524	6.44768	6.54128	6.28958
963_OR56B4CDSG_at	7.5458	7.31878	7.37214	7.29812	7.43343	7.33389	7.21976	7.27526	7.30956	7.33654	7.25833	7.45047	7.22693	7.32211	7.34832	7.40629
964_OR2AJ1UTRP1_at	6.28607	6.08547	6.19998	6.12296	6.13656	6.12826	6.07886	5.96839	6.03854	6.1137	5.96328	6.09514	6.01404	5.9427	6.0537	5.93908
965_OR2AJ1CDSG_at	7.06618	7.00144	7.07051	7.04783	7.11755	7.15184	6.97764	7.10326	6.95282	7.01194	6.97802	7.16577	7.0243	7.0163	7.05985	6.91326
966_OR51A2UTRP1_at	6.39624	6.51069	6.51642	6.4297	6.4591	6.41586	6.51313	6.31307	6.27971	6.56666	6.31607	6.24569	6.24267	6.24646	6.16159	6.17722
967_OR51A2CDSG_at	7.74247	7.76444	7.67779	7.85054	7.89144	7.5757	7.83402	7.69698	7.64317	8.13905	7.79737	7.44972	7.47791	7.63817	7.2334	7.28218
968_OR11H6UTRP1_at	7.38908	7.28615	7.51069	7.39244	7.38799	7.34544	7.351	7.25599	7.28618	7.33545	7.1921	7.4465	7.33728	7.30933	7.35897	7.42499
969_OR11H6CDSG_at	7.00309	6.93467	7.04869	7.07492	7.00529	7.02619	6.87506	6.91056	6.90905	6.93783	7.01455	7.06034	6.88075	6.85607	6.83245	6.8823
96_OR52R1UTRP2_at	6.53556	6.61961	6.66589	6.61163	6.53027	6.64076	6.32419	6.30232	6.47484	6.54309	6.50235	6.55751	6.40548	6.37972	6.4089	6.59094
970_OR2J4PUTRP1_at	6.59991	6.48995	6.50004	6.44264	6.5342	6.57994	6.47261	6.51103	6.54578	6.54489	6.38591	6.48114	6.49747	6.50085	6.34917	6.41403
971_OR2J4PCDSG_at	6.79862	6.79225	6.69968	6.65942	6.82173	6.72069	6.98611	6.68409	6.66287	6.73927	6.75612	6.66195	6.57924	6.58741	6.79384	6.71167
974_OR51P1PUTRP1_at	7.24244	7.18257	7.29464	7.28666	7.16367	7.21433	7.00935	7.14087	7.35836	6.96417	7.20238	7.38957	7.14446	7.18878	7.43013	7.47458
975_OR51P1PCDSG_at	7.64654	7.5454	7.49544	7.55875	7.70027	7.50059	7.44416	7.395	7.41177	7.586	7.46019	7.53372	7.45208	7.52181	7.56149	7.56086
976_OR9A1PUTRP1_at	7.63138	7.69116	7.6592	7.50871	7.5512	7.65735	7.38502	7.47118	7.55479	7.60938	7.64469	7.53621	7.72508	7.54085	7.6986	7.77278
977_OR9A1PCDSG_at	6.3159	6.4311	6.48653	6.33201	6.48281	6.4692	6.3208	6.2455	6.31584	6.45946	6.34777	6.46334	6.38889	6.38113	6.51222	6.2268
978_OR4M1UTRP1_s_at	6.02784	6.15592	6.21643	6.21135	6.16378	6.2854	6.04222	6.00348	6.14481	5.97071	6.00074	6.19576	6.06598	6.02679	6.16006	6.12356
979_OR4M1CDSG_at	6.1697	6.56907	6.0851	6.5341	6.53798	6.1237	6.84925	6.27657	6.18391	6.63289	6.32226	6.09995	6.11805	6.01962	5.8524	5.94571
979_OR4M1CDSG_s_at	7.97429	7.83693	7.86522	7.70023	7.79475	7.91687	7.64858	7.62637	7.68965	7.69534	7.70458	7.8923	7.75938	7.67353	7.93941	7.84909
97_OR52R1UTRP3_at	7.2382	7.01948	7.1256	7.09372	7.10852	7.25153	6.90223	6.99547	7.13731	6.94857	7.14331	7.16725	7.13887	7.09871	7.19084	7.18194
980_OR9H1PUTRP1_at	5.86799	5.99196	6.00185	6.06775	6.00473	5.88264	5.76813	5.81249	5.91726	5.77871	5.91557	5.77513	5.81169	5.86415	5.87982	5.9734
981_OR9H1PCDSG_at	7.45446	7.40935	7.39882	7.4722	7.32999	7.35666	6.9662	7.11887	7.1988	7.01851	7.43827	7.51963	7.31187	7.34252	7.47002	7.36236
982_OR13F1UTRP1_at	6.55812	6.45172	6.70804	6.52381	6.50626	6.73052	6.39543	6.41367	6.52161	6.4792	6.46234	6.5755	6.51356	6.59214	6.41015	6.57437
983_OR13F1CDSG_at	8.5047	8.30777	8.4858	8.31089	8.25923	8.41018	8.17308	8.35493	8.36749	8.08586	8.2372	8.40587	8.18769	8.24215	8.39096	8.50453
984_OR2D2UTRP1_at	7.37326	7.26856	7.52392	7.39026	7.24097	7.24476	7.05854	7.14001	7.14903	6.97125	7.26712	7.23392	7.0943	7.27928	7.15397	7.17488
985_OR2D2CDSG_at	7.33092	7.34823	7.27824	7.26053	7.3968	7.38926	7.35914	7.46784	7.31532	7.34504	7.29719	7.37192	7.3425	7.44125	7.27686	7.20412
986_OR51E2UTRP1_at	6.92792	6.84269	6.90063	6.8393	6.72536	6.82602	6.48669	6.71352	6.60296	6.55442	6.83591	7.00201	6.90364	6.7724	6.93597	6.88892
987_OR51E2CDSG_s_at	7.76498	7.73697	7.77533	7.69532	7.80643	7.83674	7.60088	7.68812	7.56758	7.72193	7.63007	7.76201	7.90356	7.76972	7.71382	7.86426
988_OR2A9PUTRP1_s_at	6.99752	6.99678	6.98868	7.09099	7.12489	7.0631	7.10656	7.05302	7.10982	6.87754	7.06308	7.04349	7.04436	7.03977	7.00425	7.0322
989_OR2A9PCDSG_s_at	7.43893	7.46397	7.6172	7.6395	7.21092	7.54487	6.94137	6.99585	7.12153	7.01276	7.53418	7.58089	7.74297	7.77207	7.66415	7.69345
98_OR52R1CDSG_at	8.5875	8.69971	8.69011	8.61514	8.68204	8.72731	8.54855	8.67352	8.65887	8.89082	8.59611	8.69425	8.56526	8.67976	8.72758	8.73576
992_OR2AK2UTRP1_at	6.38369	6.3837	6.38369	6.22456	6.25223	6.29828	6.26708	6.31966	6.26765	6.28385	6.28057	6.24982	6.27996	6.26077	6.29941	6.19243
993_OR2AK2CDSG_at	7.59795	7.71837	7.70467	7.68461	7.84867	7.57112	7.73106	7.61652	7.46771	7.53899	7.62723	7.5249	7.61003	7.46171	7.75052	7.57306
994_OR2J1PUTRP1_at	6.4895	6.67141	6.50053	6.6835	6.57935	6.53589	6.65608	6.47984	6.40254	6.66594	6.53645	6.37694	6.409	6.50132	6.43431	6.3976
995_OR2J1PCDSG_at	6.14975	6.23881	6.0296	6.23881	6.15989	6.22834	6.07442	6.19932	5.96237	6.10811	5.9916	6.01784	6.03791	6.23372	6.11709	5.97652
998_OR2T10UTRP1_at	7.33633	7.37672	7.2062	7.25567	7.34449	7.27442	7.17219	7.40927	7.12135	7.21414	7.2231	7.15636	7.49701	7.51052	7.10653	7.11009
999_OR2T10CDSG_at	7.08383	7.22268	7.1607	7.31892	7.10129	7.01431	7.06585	6.98859	7.11463	7.31152	7.17197	7.16735	7.59626	7.51293	7.15397	7.10686
99_OR8I2UTRP1_at	5.98868	6.02237	6.01435	6.10831	6.03197	6.0016	6.10726	5.94954	5.92291	6.03538	5.90208	5.8914	5.96144	5.97513	5.86312	5.77233
9_OR51A5PUTRG_at	6.34321	6.40966	6.34069	6.40814	6.39518	6.42485	6.11322	6.17653	6.39539	6.18877	6.25529	6.36887	6.14401	6.23372	6.27366	6.30464
